# Supplementary material for: Transcriptomic and metabolomic analyses reveal that melatonin promotes melon root development under copper stress by inhibiting jasmonic acid biosynthesis
Source: Hortic Res. 2020 Jun 1;7:79. doi: 10.1038/s41438-020-0293-5 (PMC7261800; doi:10.1038/s41438-020-0293-5)
Supplement: Supplementary file 1 — Table S1 [file 41438_2020_293_MOESM1_ESM.xlsx]

## Sheet: CK1 vs CK2
DEGs of CK1 vs CK2.
#ID	CK1_Count	CK2_Count	CK1_FPKM	CK2_FPKM	FDR	log2FC	regulated	GO_annotation
Cucumis_melo_newGene_1025	17.3333	134	0.737613	5.34945	0.0110945	2.72071	up	--
Cucumis_melo_newGene_1096	129	30	2.18313	0.440943	0.0499763	-2.30466	down	Cellular Component: membrane (GO:0016020);; Molecular Function: oxidoreductase activity (GO:0016491);; Molecular Function: metal ion binding (GO:0046872);;
Cucumis_melo_newGene_1122	796.667	329.5	26.7853	10.0696	0.00752216	-1.50116	down	--
Cucumis_melo_newGene_118	234.667	11.5	2.97323	0.137631	2.55799e-05	-4.43107	down	--
Cucumis_melo_newGene_1338	138	14.5	1.81958	0.189288	0.00159617	-3.30066	down	--
Cucumis_melo_newGene_1496	2796.33	1667	98.6658	54.753	0.038336	-0.933551	down	Cellular Component: integral component of membrane (GO:0016021);;
Cucumis_melo_newGene_1522	52.3333	0	0.947788	0	5.29661e-05	-	down	--
Cucumis_melo_newGene_1558	1312.67	404	11.1071	3.12111	0.00420932	-1.93699	down	Molecular Function: ATP binding (GO:0005524);; Cellular Component: plasma membrane (GO:0005886);; Biological Process: transport (GO:0006810);; Cellular Component: integral component of membrane (GO:0016021);; Molecular Function: ATPase activity, coupled to transmembrane movement of substances (GO:0042626);;
Cucumis_melo_newGene_1595	85.3333	606.5	2.14512	13.3899	0.00037406	2.65672	up	Cellular Component: integral component of membrane (GO:0016021);;
Cucumis_melo_newGene_1656	59.6667	585	4.64751	43.3048	6.71923e-07	3.14451	up	Molecular Function: oxidoreductase activity, acting on single donors with incorporation of molecular oxygen, incorporation of two atoms of oxygen (GO:0016702);; Molecular Function: metal ion binding (GO:0046872);; Biological Process: oxidation-reduction process (GO:0055114);;
Cucumis_melo_newGene_1724	570.667	153.5	7.22421	1.76305	0.000725501	-2.12618	down	--
Cucumis_melo_newGene_1984	74.6667	8.5	0.507758	0.04687	0.0152372	-3.49395	down	Molecular Function: binding (GO:0005488);;
Cucumis_melo_newGene_2180	74	304.5	0.917938	4.22409	0.0351164	1.89628	up	Cellular Component: integral component of membrane (GO:0016021);;
Cucumis_melo_newGene_2187	101.333	450.5	1.99873	7.31219	0.00861741	1.98436	up	Molecular Function: metal ion binding (GO:0046872);; Molecular Function: dioxygenase activity (GO:0051213);; Biological Process: oxidation-reduction process (GO:0055114);;
Cucumis_melo_newGene_2219	10.6667	77.5	0.38428	2.65902	0.0467097	2.73382	up	--
Cucumis_melo_newGene_2221	468	2018	11.49	46.6645	5.16866e-07	1.93883	up	--
Cucumis_melo_newGene_2263	25.3333	149.5	0.258929	1.43022	0.0306445	2.31891	up	Molecular Function: ion channel activity (GO:0005216);; Cellular Component: integral component of membrane (GO:0016021);; Biological Process: ion transmembrane transport (GO:0034220);;
Cucumis_melo_newGene_2298	1	45	0.0281723	1.60412	0.00123258	5.11672	up	Molecular Function: electron carrier activity (GO:0009055);;
Cucumis_melo_newGene_231	11	92	0.237446	2.0126	0.0201819	2.94244	up	Cellular Component: mitochondrion (GO:0005739);;
Cucumis_melo_newGene_2358	8732	2476.5	97.6923	24.7577	2.20614e-07	-2.06719	down	Biological Process: defense response (GO:0006952);; Biological Process: response to biotic stimulus (GO:0009607);;
Cucumis_melo_newGene_254	46.3333	0	0.614792	0	0.00013961	-	down	--
Cucumis_melo_newGene_2768	218.667	61	5.63122	1.43937	0.0358096	-2.05431	down	Cellular Component: intracellular membrane-bounded organelle (GO:0043231);; Cellular Component: cytoplasmic part (GO:0044444);;
Cucumis_melo_newGene_3080	1.33333	331	0.0256703	5.62366	0.000532972	7.62443	up	--
Cucumis_melo_newGene_3128	1585.67	925.5	31.5512	16.636	0.0455194	-1.01723	down	Cellular Component: integral component of membrane (GO:0016021);;
Cucumis_melo_newGene_3130	29.6667	228	0.233017	1.65119	0.00276324	2.83498	up	--
Cucumis_melo_newGene_3164	522.667	188	12.2836	4.03228	0.0125605	-1.69854	down	Cellular Component: integral component of membrane (GO:0016021);; Molecular Function: transmembrane transporter activity (GO:0022857);; Biological Process: transmembrane transport (GO:0055085);;
Cucumis_melo_newGene_3362	29	0	0.498509	0	0.00223393	-	down	--
Cucumis_melo_newGene_3420	69.3333	9.5	3.27658	0.412602	0.0315403	-3.09358	down	--
Cucumis_melo_newGene_3574	624.667	1812	17.0561	50.1829	0.0015386	1.37834	up	Cellular Component: plasma membrane (GO:0005886);; Cellular Component: integral component of membrane (GO:0016021);;
Cucumis_melo_newGene_3889	42.6667	261.5	0.613133	2.93786	0.00663086	2.49122	up	--
Cucumis_melo_newGene_3912	308	73	11.465	2.46257	0.0056902	-2.31058	down	--
Cucumis_melo_newGene_3947	297	4.5	13.4842	0.199768	8.47425e-12	-6.11351	down	--
Cucumis_melo_newGene_4049	272	25.5	5.60464	0.446931	1.63695e-05	-3.72406	down	--
Cucumis_melo_newGene_4444	22.6667	151.5	0.750624	4.75327	0.017461	2.58709	up	Molecular Function: transaminase activity (GO:0008483);; Biological Process: biosynthetic process (GO:0009058);; Molecular Function: pyridoxal phosphate binding (GO:0030170);;
Cucumis_melo_newGene_449	9845.67	4155	30.0834	11.6224	0.000716648	-1.45819	down	--
Cucumis_melo_newGene_4496	503	156.5	24.7528	7.05352	0.0166134	-1.9118	down	--
Cucumis_melo_newGene_4592	1127.67	605	17.6511	8.3956	0.0335975	-1.10516	down	Cellular Component: nucleus (GO:0005634);; Biological Process: regulation of transcription, DNA-templated (GO:0006355);; Molecular Function: lipid binding (GO:0008289);; Molecular Function: sequence-specific DNA binding (GO:0043565);;
Cucumis_melo_newGene_4633	563.667	233	7.0123	2.61463	0.0261249	-1.4719	down	--
Cucumis_melo_newGene_4641	44.3333	2.5	1.71906	0.114748	0.0102926	-4.52079	down	--
Cucumis_melo_newGene_4670	91.6667	17.5	1.72028	0.298706	0.0475367	-2.61621	down	--
Cucumis_melo_newGene_5110	43.3333	0	1.35018	0	0.0370998	-	down	Biological Process: protein polyubiquitination (GO:0000209);; Molecular Function: ATP binding (GO:0005524);; Cellular Component: cytoplasm (GO:0005737);; Biological Process: DNA repair (GO:0006281);; Biological Process: histone ubiquitination (GO:0016574);; Molecular Function: ubiquitin protein ligase binding (GO:0031625);; Biological Process: proteasome-mediated ubiquitin-dependent protein catab…
Cucumis_melo_newGene_5334	158	2289.5	3.15773	44.4466	0.00421205	3.74421	up	Molecular Function: oxidoreductase activity (GO:0016491);; Molecular Function: metal ion binding (GO:0046872);; Biological Process: oxidation-reduction process (GO:0055114);;
Cucumis_melo_newGene_536	913	205	8.23851	1.77332	1.21582e-06	-2.40093	down	--
Cucumis_melo_newGene_559	12010	4267	185.065	59.0453	0.000151631	-1.73498	down	Cellular Component: plasma membrane (GO:0005886);; Molecular Function: sodium ion transmembrane transporter activity (GO:0015081);; Biological Process: sodium ion transmembrane transport (GO:0035725);;
Cucumis_melo_newGene_621	0	193.5	0	5.37563	6.36e-06	-	up	--
Cucumis_melo_newGene_765	0	78.5	0	1.44082	2.98871e-07	-	up	--
MELO3C000076	1917.33	563	86.1156	23.5997	0.000634877	-1.95141	down	Molecular Function: protein binding (GO:0005515);; Cellular Component: nucleus (GO:0005634);; Cellular Component: nucleoplasm (GO:0005654);; Cellular Component: mitochondrion (GO:0005739);; Biological Process: determination of bilateral symmetry (GO:0009855);; Biological Process: jasmonic acid mediated signaling pathway (GO:0009867);; Biological Process: polarity specification of adaxial/abaxial …
MELO3C000093	32.6667	1.5	4.24497	0.123822	0.017424	-4.6549	down	--
MELO3C000154	127.333	686.5	10.7103	52.6632	0.000136219	2.19007	up	Molecular Function: catalytic activity (GO:0003824);; Molecular Function: structural constituent of cell wall (GO:0005199);; Molecular Function: protein binding (GO:0005515);; Cellular Component: plasma membrane (GO:0005886);; Cellular Component: plant-type cell wall (GO:0009505);; Cellular Component: plasmodesma (GO:0009506);; Biological Process: plant-type cell wall organization (GO:0009664);; …
MELO3C000200	290.667	1070.5	12.7999	53.2269	0.0489673	1.67672	up	Cellular Component: integral component of plasma membrane (GO:0005887);; Biological Process: calcium ion transport (GO:0006816);; Biological Process: water transport (GO:0006833);; Biological Process: Golgi organization (GO:0007030);; Molecular Function: sucrose transmembrane transporter activity (GO:0008515);; Biological Process: pollen development (GO:0009555);; Biological Process: response to …
MELO3C000208	6963.67	15844.5	274.992	580.557	0.0377808	1.01034	up	Molecular Function: ATP binding (GO:0005524);; Cellular Component: cell wall (GO:0005618);; Cellular Component: nucleolus (GO:0005730);; Cellular Component: mitochondrion (GO:0005739);; Cellular Component: vacuolar membrane (GO:0005774);; Cellular Component: endoplasmic reticulum (GO:0005783);; Cellular Component: Golgi apparatus (GO:0005794);; Cellular Component: cytosol (GO:0005829);; Cellular …
MELO3C000209	3252.33	10513.5	135.327	403.194	0.00567893	1.5134	up	Molecular Function: ATP binding (GO:0005524);; Cellular Component: cell wall (GO:0005618);; Cellular Component: nucleolus (GO:0005730);; Cellular Component: cytoplasm (GO:0005737);; Cellular Component: mitochondrion (GO:0005739);; Cellular Component: vacuolar membrane (GO:0005774);; Cellular Component: endoplasmic reticulum (GO:0005783);; Cellular Component: Golgi apparatus (GO:0005794);; Cellula…
MELO3C000232	31	363	2.35116	24.9116	7.4335e-06	3.29607	up	Molecular Function: iron ion binding (GO:0005506);; Cellular Component: cytoplasm (GO:0005737);; Cellular Component: plastid (GO:0009536);; Biological Process: response to wounding (GO:0009611);; Biological Process: jasmonic acid biosynthetic process (GO:0009695);; Biological Process: response to abscisic acid (GO:0009737);; Biological Process: response to jasmonic acid (GO:0009753);; Biological …
MELO3C000251	139.333	489.5	9.97767	33.162	0.0270543	1.64417	up	Cellular Component: endoplasmic reticulum (GO:0005783);;
MELO3C000268	1408.33	6720	37.0757	191.125	0.00741424	1.95918	up	Molecular Function: iron ion binding (GO:0005506);; Cellular Component: cytoplasm (GO:0005737);; Biological Process: response to hormone (GO:0009725);; Molecular Function: linoleate 13S-lipoxygenase activity (GO:0016165);; Biological Process: oxylipin biosynthetic process (GO:0031408);; Biological Process: oxidation-reduction process (GO:0055114);; Biological Process: response to oxygen-containin…
MELO3C000298	4718.67	2449.5	195.385	92.5098	0.00724998	-1.1743	down	Cellular Component: vacuole (GO:0005773);; Cellular Component: plasmodesma (GO:0009506);;
MELO3C000315	513	98.5	33.1217	5.70497	0.010831	-2.64295	down	--
MELO3C000592	269	1005.5	17.7283	61.2236	0.00814262	1.73298	up	Molecular Function: ATP binding (GO:0005524);; Cellular Component: cell wall (GO:0005618);; Cellular Component: nucleolus (GO:0005730);; Cellular Component: cytoplasm (GO:0005737);; Cellular Component: mitochondrion (GO:0005739);; Cellular Component: vacuolar membrane (GO:0005774);; Cellular Component: endoplasmic reticulum (GO:0005783);; Cellular Component: Golgi apparatus (GO:0005794);; Cellula…
MELO3C000600	28	515.5	1.37335	25.2392	1.75299e-09	4.02115	up	Molecular Function: iron ion binding (GO:0005506);; Biological Process: defense response (GO:0006952);; Cellular Component: plastid (GO:0009536);; Biological Process: response to wounding (GO:0009611);; Biological Process: jasmonic acid biosynthetic process (GO:0009695);; Biological Process: response to abscisic acid (GO:0009737);; Biological Process: response to jasmonic acid (GO:0009753);; Biol…
MELO3C000667	1389	534.5	181.527	64.5666	0.000310346	-1.58344	down	Molecular Function: structural constituent of ribosome (GO:0003735);; Cellular Component: mitochondrion (GO:0005739);; Cellular Component: ribosome (GO:0005840);; Biological Process: translation (GO:0006412);;
MELO3C000760	276	830	10.5339	29.3544	0.0180138	1.40456	up	Molecular Function: riboflavin synthase activity (GO:0004746);; Biological Process: riboflavin biosynthetic process (GO:0009231);; Cellular Component: chloroplast (GO:0009507);; Molecular Function: oxidoreductase activity (GO:0016491);; Biological Process: oxidation-reduction process (GO:0055114);;
MELO3C000832	287.333	788.5	13.2645	34.214	0.0388657	1.27548	up	Molecular Function: sugar:proton symporter activity (GO:0005351);; Molecular Function: galactose transmembrane transporter activity (GO:0005354);; Molecular Function: glucose transmembrane transporter activity (GO:0005355);; Molecular Function: myo-inositol transmembrane transporter activity (GO:0005365);; Molecular Function: myo-inositol:proton symporter activity (GO:0005366);; Cellular Componen…
MELO3C000836	312.667	1138.5	14.5304	49.3904	0.000730432	1.66923	up	Molecular Function: sugar:proton symporter activity (GO:0005351);; Molecular Function: galactose transmembrane transporter activity (GO:0005354);; Molecular Function: glucose transmembrane transporter activity (GO:0005355);; Molecular Function: myo-inositol transmembrane transporter activity (GO:0005365);; Molecular Function: myo-inositol:proton symporter activity (GO:0005366);; Cellular Componen…
MELO3C000937	1468	497.5	61.7798	18.558	0.0151895	-1.83834	down	Molecular Function: binding (GO:0005488);; Biological Process: cellular process (GO:0009987);; Cellular Component: nuclear lumen (GO:0031981);; Cellular Component: intracellular organelle (GO:0043229);;
MELO3C001058	15	266	1.56766	25.7401	2.66704e-06	3.93117	up	Molecular Function: iron ion binding (GO:0005506);; Biological Process: fatty acid biosynthetic process (GO:0006633);; Cellular Component: plastid (GO:0009536);; Biological Process: response to wounding (GO:0009611);; Biological Process: jasmonic acid biosynthetic process (GO:0009695);; Biological Process: response to abscisic acid (GO:0009737);; Biological Process: response to jasmonic acid (GO:…
MELO3C001156	627.333	218	39.5256	12.3168	0.00465083	-1.77634	down	Cellular Component: nucleus (GO:0005634);; Cellular Component: plastid (GO:0009536);;
MELO3C001400	36.3333	238	4.69756	29.132	0.00543219	2.57555	up	Biological Process: defense response to insect (GO:0002213);; Molecular Function: chitinase activity (GO:0004568);; Molecular Function: structural constituent of cell wall (GO:0005199);; Molecular Function: protein binding (GO:0005515);; Cellular Component: extracellular region (GO:0005576);; Cellular Component: nucleus (GO:0005634);; Biological Process: chitin catabolic process (GO:0006032);; Ce…
MELO3C001605	164	26	15.9011	2.20322	0.0224596	-2.93895	down	--
MELO3C001727	15511	8315	1327.59	652.197	0.0350697	-1.12364	down	--
MELO3C001962	1399.33	3139.5	20.4518	41.319	0.0227346	0.924806	up	Molecular Function: transcription factor activity, sequence-specific DNA binding (GO:0003700);; Molecular Function: protein binding (GO:0005515);; Cellular Component: nucleus (GO:0005634);; Biological Process: response to cold (GO:0009409);; Biological Process: response to salt stress (GO:0009651);; Biological Process: response to ethylene (GO:0009723);; Biological Process: response to auxin (GO:…
MELO3C001988	11	110.5	0.352321	3.41838	0.00690207	3.09136	up	Biological Process: cell morphogenesis involved in differentiation (GO:0000904);; Molecular Function: calcium ion binding (GO:0005509);; Cellular Component: nucleus (GO:0005634);; Cellular Component: vacuole (GO:0005773);; Cellular Component: peroxisome (GO:0005777);; Cellular Component: plasma membrane (GO:0005886);; Biological Process: signal transduction (GO:0007165);; Biological Process: resp…
MELO3C002047	4205.33	12718.5	79.0808	221.039	0.000310346	1.43459	up	Cellular Component: Golgi trans cisterna (GO:0000138);; Molecular Function: protein binding (GO:0005515);; Cellular Component: extracellular region (GO:0005576);; Cellular Component: cell wall (GO:0005618);; Cellular Component: nucleus (GO:0005634);; Cellular Component: vacuolar membrane (GO:0005774);; Cellular Component: Golgi apparatus (GO:0005794);; Biological Process: glucose catabolic proces…
MELO3C002097	12.6667	115	0.266252	2.31251	0.00923498	3.04467	up	Molecular Function: acetylglucosaminyltransferase activity (GO:0008375);; Biological Process: response to salt stress (GO:0009651);; Cellular Component: membrane (GO:0016020);;
MELO3C002127	938	3144	18.856	57.6994	0.000143768	1.56791	up	Cellular Component: vacuole (GO:0005773);; Cellular Component: plasma membrane (GO:0005886);; Biological Process: lipid metabolic process (GO:0006629);; Cellular Component: integral component of membrane (GO:0016021);; Cellular Component: cytoplasmic vesicle (GO:0016023);; Molecular Function: oxidoreductase activity, acting on the CH-CH group of donors (GO:0016627);;
MELO3C002144	3225.33	7671.5	31.4494	68.7512	0.0368369	1.05373	up	Biological Process: polysaccharide catabolic process (GO:0000272);; Biological Process: respiratory burst involved in defense response (GO:0002679);; Molecular Function: structural constituent of ribosome (GO:0003735);; Molecular Function: protein serine/threonine kinase activity (GO:0004674);; Molecular Function: ATP binding (GO:0005524);; Cellular Component: vacuolar membrane (GO:0005774);; Cel…
MELO3C002177	35.3333	234.5	1.22141	7.88059	0.0489572	2.55508	up	Molecular Function: endopeptidase inhibitor activity (GO:0004866);; Biological Process: metabolic process (GO:0008152);;
MELO3C002190	3511.67	12324.5	51.7212	168.382	1.11929e-05	1.625	up	Cellular Component: vacuolar membrane (GO:0005774);; Cellular Component: plasma membrane (GO:0005886);; Biological Process: drug transmembrane transport (GO:0006855);; Biological Process: purine nucleobase transport (GO:0006863);; Biological Process: pollen development (GO:0009555);; Cellular Component: plant-type vacuole membrane (GO:0009705);; Biological Process: flavonoid metabolic process (GO…
MELO3C002193	1193	3931	22.9675	71.1746	1.86951e-05	1.55232	up	Biological Process: nitrogen compound metabolic process (GO:0006807);; Biological Process: multicellular organism development (GO:0007275);; Molecular Function: O-acyltransferase activity (GO:0008374);; Biological Process: flavonoid biosynthetic process (GO:0009813);; Molecular Function: N-acyltransferase activity (GO:0016410);; Molecular Function: transferase activity, transferring acyl groups (…
MELO3C002198	1518	818.5	21.3849	10.6905	0.0374701	-1.09594	down	Biological Process: RNA splicing, via endonucleolytic cleavage and ligation (GO:0000394);; Biological Process: respiratory burst involved in defense response (GO:0002679);; Molecular Function: protein serine/threonine kinase activity (GO:0004674);; Molecular Function: non-membrane spanning protein tyrosine kinase activity (GO:0004715);; Molecular Function: protein binding (GO:0005515);; Molecular…
MELO3C002200	1530	626.5	10.9847	4.30204	0.038663	-1.53881	down	Molecular Function: binding (GO:0005488);; Molecular Function: ATP binding (GO:0005524);; Biological Process: obsolete ATP catabolic process (GO:0006200);; Biological Process: anion transport (GO:0006820);; Molecular Function: anion transmembrane transporter activity (GO:0008509);; Molecular Function: ATPase activity (GO:0016887);; Cellular Component: organelle membrane (GO:0031090);; Biological …
MELO3C002221	409	1926	7.62039	34.2475	0.00324663	2.09465	up	Molecular Function: binding (GO:0005488);; Molecular Function: ATP binding (GO:0005524);; Cellular Component: mitochondrion (GO:0005739);; Cellular Component: endoplasmic reticulum (GO:0005783);; Biological Process: response to stress (GO:0006950);; Biological Process: gamete generation (GO:0007276);; Biological Process: biosynthetic process (GO:0009058);; Cellular Component: chloroplast (GO:0009…
MELO3C002237	652.333	298.5	14.2573	6.00302	0.0358709	-1.32674	down	Molecular Function: binding (GO:0005488);; Biological Process: nucleobase-containing compound metabolic process (GO:0006139);; Biological Process: phosphate-containing compound metabolic process (GO:0006796);; Biological Process: defense response (GO:0006952);; Biological Process: signal transduction (GO:0007165);; Biological Process: gene expression (GO:0010467);; Biological Process: cellular co…
MELO3C002253	46	260	0.530649	2.76227	0.0103443	2.27341	up	Molecular Function: ubiquitin-protein transferase activity (GO:0004842);; Molecular Function: protein binding (GO:0005515);; Biological Process: signal transduction (GO:0007165);; Biological Process: plant-type hypersensitive response (GO:0009626);; Biological Process: response to abiotic stimulus (GO:0009628);; Biological Process: defense response, incompatible interaction (GO:0009814);; Biologi…
MELO3C002269	28243.3	12286	224.199	89.7283	0.0117519	-1.46014	down	Molecular Function: inorganic anion exchanger activity (GO:0005452);; Cellular Component: endosome (GO:0005768);; Cellular Component: vacuole (GO:0005773);; Biological Process: anion transport (GO:0006820);; Biological Process: iron ion transport (GO:0006826);; Biological Process: cellular response to iron ion starvation (GO:0010106);; Biological Process: response to nitrate (GO:0010167);; Molecu…
MELO3C002270	2536	6079.5	38.3568	85.4607	0.0192547	1.08951	up	Molecular Function: inorganic phosphate transmembrane transporter activity (GO:0005315);; Cellular Component: mitochondrion (GO:0005739);; Biological Process: purine nucleobase transport (GO:0006863);; Biological Process: vacuole organization (GO:0007033);; Cellular Component: plastid inner membrane (GO:0009528);; Biological Process: embryo sac development (GO:0009553);; Biological Process: respo…
MELO3C002366	1693.33	3869.5	56.725	120.854	0.0174498	1.02414	up	Cellular Component: endoplasmic reticulum membrane (GO:0005789);; Cellular Component: plasma membrane (GO:0005886);; Biological Process: protein folding (GO:0006457);; Biological Process: protein targeting (GO:0006605);; Biological Process: response to heat (GO:0009408);; Biological Process: systemic acquired resistance (GO:0009627);; Biological Process: response to high light intensity (GO:00096…
MELO3C002374	979	395.5	11.1286	4.34014	0.00242418	-1.47143	down	Biological Process: steroid metabolic process (GO:0008202);; Biological Process: response to abscisic acid (GO:0009737);; Biological Process: response to brassinosteroid (GO:0009741);; Cellular Component: intracellular membrane-bounded organelle (GO:0043231);; Cellular Component: cytoplasmic part (GO:0044444);; Molecular Function: 11-beta-hydroxysteroid dehydrogenase (NADP+) activity (GO:0070524)…
MELO3C002391	664.333	2567.5	13.7401	48.4836	2.83468e-05	1.74115	up	Biological Process: transition metal ion transport (GO:0000041);; Biological Process: defense response to nematode (GO:0002215);; Biological Process: immune system process (GO:0002376);; Molecular Function: peroxidase activity (GO:0004601);; Cellular Component: nucleus (GO:0005634);; Cellular Component: Golgi apparatus (GO:0005794);; Biological Process: response to oxidative stress (GO:0006979);;…
MELO3C002438	19.3333	128	0.27835	1.83819	0.0259469	2.53093	up	--
MELO3C002441	281.333	1007.5	4.64835	15.2215	0.0291911	1.70642	up	--
MELO3C002471	1137	519	12.6728	5.20622	0.0282554	-1.3391	down	Biological Process: pseudouridine synthesis (GO:0001522);; Molecular Function: RNA binding (GO:0003723);; Biological Process: RNA modification (GO:0009451);; Cellular Component: chloroplast (GO:0009507);; Molecular Function: pseudouridine synthase activity (GO:0009982);;
MELO3C002474	447	150.5	6.55412	1.95488	0.0133867	-1.80474	down	Molecular Function: glucan exo-1,3-beta-glucosidase activity (GO:0004338);; Molecular Function: beta-galactosidase activity (GO:0004565);; Molecular Function: beta-mannosidase activity (GO:0004567);; Cellular Component: mitochondrion (GO:0005739);; Biological Process: carbohydrate metabolic process (GO:0005975);; Molecular Function: zinc ion binding (GO:0008270);; Molecular Function: beta-glucosi…
MELO3C002479	1491.67	644.5	56.2497	22.2736	0.00141823	-1.43202	down	Cellular Component: nucleus (GO:0005634);; Cellular Component: nuclear envelope (GO:0005635);; Cellular Component: cytoplasm (GO:0005737);; Cellular Component: cytosol (GO:0005829);; Cellular Component: plasma membrane (GO:0005886);; Biological Process: protein import into nucleus (GO:0006606);; Biological Process: protein targeting to membrane (GO:0006612);; Biological Process: nucleotide transp…
MELO3C002508	5723.33	2081	171.594	56.0382	0.00902779	-1.71855	down	Molecular Function: protein disulfide isomerase activity (GO:0003756);; Molecular Function: enzyme inhibitor activity (GO:0004857);; Cellular Component: nucleus (GO:0005634);; Cellular Component: cytosol (GO:0005829);; Cellular Component: plasma membrane (GO:0005886);; Biological Process: protein folding (GO:0006457);; Biological Process: phosphatidylinositol biosynthetic process (GO:0006661);; B…
MELO3C002510	840.333	328.5	16.6926	6.01211	0.00340896	-1.55778	down	Molecular Function: calcium ion binding (GO:0005509);; Cellular Component: nitrite reductase complex [NAD(P)H] (GO:0009344);; Cellular Component: chloroplast thylakoid membrane (GO:0009535);; Cellular Component: chloroplast thylakoid lumen (GO:0009543);; Cellular Component: chloroplast stroma (GO:0009570);; Cellular Component: photosystem II oxygen evolving complex (GO:0009654);; Biological Proce…
MELO3C002555	877.333	2933.5	10.9657	34.0162	2.30834e-05	1.5379	up	Molecular Function: NADH dehydrogenase activity (GO:0003954);; Molecular Function: NADPH dehydrogenase activity (GO:0003959);; Molecular Function: calcium ion binding (GO:0005509);; Cellular Component: mitochondrial intermembrane space (GO:0005758);; Cellular Component: mitochondrial matrix (GO:0005759);; Cellular Component: peroxisome (GO:0005777);; Biological Process: response to stress (GO:000…
MELO3C002644	3885.33	1519.5	76.8296	27.3698	5.17073e-05	-1.57097	down	Molecular Function: DNA binding (GO:0003677);; Molecular Function: transcription factor activity, sequence-specific DNA binding (GO:0003700);; Cellular Component: nucleus (GO:0005634);; Biological Process: defense response (GO:0006952);; Cellular Component: plasmodesma (GO:0009506);; Biological Process: double fertilization forming a zygote and endosperm (GO:0009567);; Biological Process: anthocy…
MELO3C002694	1511.67	409.5	14.0245	3.39321	0.0030076	-2.13655	down	Biological Process: response to singlet oxygen (GO:0000304);; Molecular Function: alpha,alpha-trehalose-phosphate synthase (UDP-forming) activity (GO:0003825);; Molecular Function: trehalose-phosphatase activity (GO:0004805);; Cellular Component: cytoplasm (GO:0005737);; Biological Process: trehalose biosynthetic process (GO:0005992);; Biological Process: response to water deprivation (GO:0009414…
MELO3C002706	143	14	1.55829	0.141393	0.000987752	-3.46478	down	Molecular Function: protein binding (GO:0005515);; Cellular Component: nucleus (GO:0005634);; Biological Process: regulation of transcription, DNA-templated (GO:0006355);; Biological Process: defense response (GO:0006952);; Biological Process: response to red or far red light (GO:0009639);; Biological Process: hormone-mediated signaling pathway (GO:0009755);; Biological Process: regulation of flo…
MELO3C002741	3	93	0.102227	3.15103	9.83518e-05	4.90387	up	Biological Process: cellular process (GO:0009987);; Biological Process: response to stimulus (GO:0050896);;
MELO3C002815	240	788.5	3.60417	10.6895	0.0169184	1.48491	up	Cellular Component: mitochondrion (GO:0005739);; Cellular Component: endosome (GO:0005768);; Cellular Component: vacuolar membrane (GO:0005774);; Cellular Component: Golgi apparatus (GO:0005794);; Cellular Component: trans-Golgi network (GO:0005802);; Cellular Component: plasma membrane (GO:0005886);; Biological Process: amino acid transport (GO:0006865);; Biological Process: metabolic process (G…
MELO3C002853	7607.33	2842.5	98.6805	33.2028	0.00696748	-1.67353	down	Molecular Function: oxidoreductase activity (GO:0016491);; Molecular Function: oxidoreductase activity, acting on CH-OH group of donors (GO:0016614);;
MELO3C002861	135.667	787	2.03476	10.6593	0.00581251	2.29951	up	Biological Process: metabolic process (GO:0008152);; Molecular Function: oxidoreductase activity (GO:0016491);; Molecular Function: oxidoreductase activity, acting on CH-OH group of donors (GO:0016614);;
MELO3C002875	263	789.5	5.7557	16.203	0.0205493	1.41919	up	Biological Process: transition metal ion transport (GO:0000041);; Biological Process: respiratory burst involved in defense response (GO:0002679);; Molecular Function: DNA binding (GO:0003677);; Molecular Function: transcription factor activity, sequence-specific DNA binding (GO:0003700);; Molecular Function: calmodulin binding (GO:0005516);; Cellular Component: nucleus (GO:0005634);; Cellular Co…
MELO3C003002	601.333	1414	13.7289	29.5139	0.0353486	1.00649	up	Molecular Function: DNA binding (GO:0003677);; Molecular Function: transcription factor activity, sequence-specific DNA binding (GO:0003700);; Cellular Component: nucleus (GO:0005634);; Biological Process: transcription, DNA-templated (GO:0006351);; Biological Process: protein targeting to membrane (GO:0006612);; Biological Process: fatty acid catabolic process (GO:0009062);; Cellular Component: …
MELO3C003029	12191.7	5823.5	214.853	90.6809	0.00653695	-1.31209	down	Cellular Component: plasma membrane (GO:0005886);; Biological Process: para-aminobenzoic acid metabolic process (GO:0046482);;
MELO3C003043	55.3333	6.5	2.0409	0.21503	0.033734	-3.20305	down	Cellular Component: mitochondrion (GO:0005739);; Biological Process: microtubule nucleation (GO:0007020);; Cellular Component: chloroplast (GO:0009507);; Biological Process: response to salt stress (GO:0009651);; Biological Process: response to abscisic acid (GO:0009737);; Biological Process: response to glucose (GO:0009749);; Biological Process: embryo development ending in seed dormancy (GO:000…
MELO3C003134	1002.33	288	31.5768	8.24166	2.00292e-05	-2.03283	down	Molecular Function: structural constituent of cell wall (GO:0005199);; Cellular Component: extracellular region (GO:0005576);; Cellular Component: cytosol (GO:0005829);; Biological Process: syncytium formation (GO:0006949);; Cellular Component: plant-type cell wall (GO:0009505);; Cellular Component: plasmodesma (GO:0009506);; Cellular Component: chloroplast (GO:0009507);; Biological Process: plan…
MELO3C003148	93.3333	355	1.64364	5.69664	0.0383221	1.67907	up	--
MELO3C003157	7346	3759.5	146.387	69.0504	0.00832611	-1.17827	down	Cellular Component: nucleus (GO:0005634);; Cellular Component: cytosol (GO:0005829);; Molecular Function: alcohol dehydrogenase (NADP+) activity (GO:0008106);; Biological Process: response to cold (GO:0009409);; Biological Process: response to water deprivation (GO:0009414);; Cellular Component: chloroplast (GO:0009507);; Biological Process: response to salt stress (GO:0009651);; Molecular Functi…
MELO3C003163	4	93	0.103051	2.69293	0.0102926	4.33293	up	--
MELO3C003177	4633	1395.5	54.9084	15.7346	0.00104284	-1.96173	down	Molecular Function: transporter activity (GO:0005215);; Cellular Component: Golgi apparatus (GO:0005794);; Cellular Component: plasma membrane (GO:0005886);; Biological Process: nitrogen compound metabolic process (GO:0006807);; Biological Process: oligopeptide transport (GO:0006857);; Cellular Component: plasmodesma (GO:0009506);; Biological Process: response to wounding (GO:0009611);; Biologica…
MELO3C003188	451.667	2022	14.3357	60.0943	0.00676779	1.97123	up	Molecular Function: glutathione transferase activity (GO:0004364);; Cellular Component: nucleus (GO:0005634);; Cellular Component: vacuolar membrane (GO:0005774);; Cellular Component: cytosol (GO:0005829);; Cellular Component: plasma membrane (GO:0005886);; Biological Process: glucose metabolic process (GO:0006006);; Biological Process: fatty acid beta-oxidation (GO:0006635);; Biological Process:…
MELO3C003192	506.333	1552	20.0927	58.1399	0.0259469	1.45186	up	Molecular Function: glutathione transferase activity (GO:0004364);; Cellular Component: cytoplasm (GO:0005737);; Cellular Component: cytosol (GO:0005829);; Cellular Component: plasma membrane (GO:0005886);; Biological Process: fatty acid beta-oxidation (GO:0006635);; Biological Process: glutathione metabolic process (GO:0006749);; Biological Process: response to oxidative stress (GO:0006979);; Bi…
MELO3C003284	5412.33	2014.5	83.9435	29.4097	0.0381635	-1.67356	down	Cellular Component: nucleus (GO:0005634);; Cellular Component: cytosol (GO:0005829);; Molecular Function: alcohol dehydrogenase (NADP+) activity (GO:0008106);; Biological Process: response to cold (GO:0009409);; Biological Process: response to water deprivation (GO:0009414);; Cellular Component: chloroplast (GO:0009507);; Biological Process: response to salt stress (GO:0009651);; Molecular Functi…
MELO3C003294	1755.33	472.5	21.3335	5.74829	1.89621e-07	-2.17076	down	Molecular Function: protein binding (GO:0005515);; Biological Process: phosphorus metabolic process (GO:0006793);; Biological Process: sodium ion transport (GO:0006814);; Biological Process: calcium ion transport (GO:0006816);; Biological Process: cellular calcium ion homeostasis (GO:0006874);; Biological Process: cellular zinc ion homeostasis (GO:0006882);; Biological Process: response to stress…
MELO3C003395	1011.33	528	20.8857	10.1067	0.0319482	-1.1507	down	Molecular Function: protein binding (GO:0005515);; Biological Process: pentose-phosphate shunt (GO:0006098);; Biological Process: ferredoxin metabolic process (GO:0006124);; Molecular Function: electron carrier activity (GO:0009055);; Cellular Component: chloroplast (GO:0009507);; Biological Process: abscisic acid biosynthetic process (GO:0009688);; Biological Process: stomatal complex morphogene…
MELO3C003416	10921.3	3967	250.485	84.7707	6.39541e-05	-1.65361	down	Biological Process: cell morphogenesis (GO:0000902);; Molecular Function: protein binding (GO:0005515);; Cellular Component: plant-type cell wall (GO:0009505);; Cellular Component: plasmodesma (GO:0009506);; Biological Process: response to abiotic stimulus (GO:0009628);; Biological Process: post-embryonic development (GO:0009791);; Biological Process: trichoblast differentiation (GO:0010054);; Ce…
MELO3C003428	338.667	99.5	2.38656	0.646045	0.0152372	-1.96591	down	Biological Process: polysaccharide biosynthetic process (GO:0000271);; Biological Process: response to superoxide (GO:0000303);; Molecular Function: calmodulin binding (GO:0005516);; Molecular Function: ATP binding (GO:0005524);; Cellular Component: nucleus (GO:0005634);; Cellular Component: plasma membrane (GO:0005886);; Biological Process: obsolete ATP catabolic process (GO:0006200);; Biologica…
MELO3C003469	4852	2525.5	39.5162	19.0957	0.00755714	-1.13403	down	Molecular Function: nucleotide binding (GO:0000166);; Biological Process: regionalization (GO:0003002);; Molecular Function: protein kinase activity (GO:0004672);; Molecular Function: protein serine/threonine kinase activity (GO:0004674);; Molecular Function: protein binding (GO:0005515);; Cellular Component: endoplasmic reticulum (GO:0005783);; Cellular Component: plasma membrane (GO:0005886);; …
MELO3C003486	3861.33	1981.5	33.0275	15.5533	0.0499151	-1.18617	down	Biological Process: activation of MAPKK activity (GO:0000186);; Biological Process: polysaccharide biosynthetic process (GO:0000271);; Biological Process: response to molecule of bacterial origin (GO:0002237);; Biological Process: regionalization (GO:0003002);; Molecular Function: protein kinase activity (GO:0004672);; Molecular Function: MAP kinase kinase kinase activity (GO:0004709);; Molecular…
MELO3C003566	290.667	1432.5	6.81484	30.6937	0.00115041	2.09806	up	--
MELO3C003575	8743	4671.5	91.1429	44.3092	0.0169184	-1.11429	down	Molecular Function: DNA photolyase activity (GO:0003913);; Molecular Function: protein kinase activity (GO:0004672);; Molecular Function: ATP binding (GO:0005524);; Cellular Component: nucleus (GO:0005634);; Cellular Component: cytoplasm (GO:0005737);; Biological Process: DNA repair (GO:0006281);; Biological Process: cellular response to DNA damage stimulus (GO:0006974);; Biological Process: resp…
MELO3C003576	273	84.5	10.8173	3.10883	0.0351164	-1.89058	down	Cellular Component: mitochondrion (GO:0005739);; Cellular Component: membrane part (GO:0044425);;
MELO3C003617	451.667	1208.5	5.81274	14.4621	0.0142684	1.22707	up	Molecular Function: intracellular cAMP activated cation channel activity (GO:0005222);; Molecular Function: inward rectifier potassium channel activity (GO:0005242);; Molecular Function: voltage-gated potassium channel activity (GO:0005249);; Molecular Function: calcium channel activity (GO:0005262);; Molecular Function: calmodulin binding (GO:0005516);; Biological Process: potassium ion transpor…
MELO3C003644	118	1087	1.3863	12.0775	0.000151631	3.0523	up	Molecular Function: DNA binding (GO:0003677);; Molecular Function: deoxyribodipyrimidine photo-lyase activity (GO:0003904);; Molecular Function: DNA photolyase activity (GO:0003913);; Cellular Component: mitochondrion (GO:0005739);; Biological Process: DNA repair (GO:0006281);; Cellular Component: chloroplast (GO:0009507);; Biological Process: response to sucrose (GO:0009744);; Biological Process…
MELO3C003686	71.3333	1085	1.67348	20.4778	0.000412367	3.80363	up	Molecular Function: double-stranded DNA binding (GO:0003690);; Molecular Function: transcription factor activity, sequence-specific DNA binding (GO:0003700);; Molecular Function: protein binding (GO:0005515);; Cellular Component: nucleus (GO:0005634);; Biological Process: mRNA export from nucleus (GO:0006406);; Biological Process: positive regulation of cell proliferation (GO:0008284);; Biologica…
MELO3C003735	189.667	632	3.99777	12.5341	0.017944	1.55407	up	Biological Process: defense response to insect (GO:0002213);; Molecular Function: glutamate-cysteine ligase activity (GO:0004357);; Cellular Component: mitochondrion (GO:0005739);; Biological Process: gluconeogenesis (GO:0006094);; Biological Process: glycolytic process (GO:0006096);; Biological Process: glutathione biosynthetic process (GO:0006750);; Biological Process: amino acid transport (GO:…
MELO3C003743	2224	1069.5	20.0985	9.21286	0.0030076	-1.23925	down	Biological Process: maltose metabolic process (GO:0000023);; Biological Process: activation of MAPKK activity (GO:0000186);; Molecular Function: protein serine/threonine kinase activity (GO:0004674);; Molecular Function: MAP kinase kinase kinase activity (GO:0004709);; Molecular Function: protein tyrosine kinase activity (GO:0004713);; Molecular Function: ATP binding (GO:0005524);; Cellular Compo…
MELO3C003760	975.667	2307.5	12.7544	28.0633	0.0165653	1.05732	up	Biological Process: polysaccharide biosynthetic process (GO:0000271);; Biological Process: polysaccharide catabolic process (GO:0000272);; Cellular Component: extracellular region (GO:0005576);; Cellular Component: mitochondrion (GO:0005739);; Cellular Component: plasma membrane (GO:0005886);; Biological Process: starch metabolic process (GO:0005982);; Biological Process: acetyl-CoA metabolic pro…
MELO3C003776	227	986.5	3.15752	12.4965	0.000136219	1.88757	up	Molecular Function: oxidoreductase activity (GO:0016491);;
MELO3C003817	10544.7	5383	322.756	147.915	0.0113845	-1.21554	down	--
MELO3C003881	2341.67	784.5	51.256	15.5136	1.53681e-05	-1.82416	down	--
MELO3C003931	7031.33	3949	129.685	67.6005	0.0244372	-1.02301	down	--
MELO3C003976	224.333	676	3.83998	9.19687	0.0319482	1.3788	up	Molecular Function: protein binding (GO:0005515);; Molecular Function: 1-phosphatidylinositol binding (GO:0005545);; Cellular Component: nucleus (GO:0005634);; Cellular Component: plasma membrane (GO:0005886);; Biological Process: membrane fusion (GO:0006944);; Molecular Function: oxidoreductase activity (GO:0016491);; Cellular Component: clathrin coat (GO:0030118);; Molecular Function: clathrin …
MELO3C004050	187.667	1046.5	3.61814	18.7601	2.32292e-06	2.27221	up	Molecular Function: transcription factor activity, sequence-specific DNA binding (GO:0003700);; Molecular Function: protein binding (GO:0005515);; Cellular Component: nucleolus (GO:0005730);; Biological Process: response to stress (GO:0006950);; Molecular Function: zinc ion binding (GO:0008270);; Biological Process: shade avoidance (GO:0009641);; Biological Process: photoperiodism (GO:0009648);; …
MELO3C004069	30	162.5	0.466795	2.30721	0.0352594	2.29193	up	Biological Process: defense response (GO:0006952);; Biological Process: cell-cell signaling (GO:0007267);; Biological Process: embryo sac development (GO:0009553);; Biological Process: fatty acid omega-oxidation (GO:0010430);; Molecular Function: oxidoreductase activity (GO:0016491);; Biological Process: cyanide biosynthetic process (GO:0046202);; Molecular Function: mandelonitrile lyase activity…
MELO3C004082	397.333	1005	49.2725	113.536	0.0416803	1.12736	up	Molecular Function: ATP binding (GO:0005524);; Cellular Component: nucleus (GO:0005634);; Cellular Component: cytosol (GO:0005829);; Cellular Component: plasma membrane (GO:0005886);; Biological Process: gluconeogenesis (GO:0006094);; Biological Process: glycolytic process (GO:0006096);; Biological Process: obsolete ATP catabolic process (GO:0006200);; Biological Process: fatty acid beta-oxidatio…
MELO3C004090	4.66667	49.5	0.132807	1.45874	0.0339127	3.35788	up	Cellular Component: membrane part (GO:0044425);; Cellular Component: cell part (GO:0044464);;
MELO3C004094	44.3333	247	0.776679	4.03521	0.0125738	2.29258	up	Biological Process: signal transduction (GO:0007165);; Molecular Function: zinc ion binding (GO:0008270);; Biological Process: response to fungus (GO:0009620);; Biological Process: response to endogenous stimulus (GO:0009719);; Biological Process: embryo development ending in seed dormancy (GO:0009793);; Biological Process: response to organic substance (GO:0010033);; Biological Process: protein …
MELO3C004110	82009.7	18757	1143.84	242.356	0.00107069	-2.35762	down	Molecular Function: adenosylmethionine decarboxylase activity (GO:0004014);; Biological Process: S-adenosylmethioninamine biosynthetic process (GO:0006557);; Biological Process: polyamine biosynthetic process (GO:0006596);; Biological Process: spermine biosynthetic process (GO:0006597);; Biological Process: spermidine biosynthetic process (GO:0008295);; Cellular Component: plastid (GO:0009536);; …
MELO3C004114	224.667	10.5	2.51072	0.108702	0.0174498	-4.54921	down	--
MELO3C004189	358.667	1050.5	6.35146	16.9478	0.009915	1.3489	up	Biological Process: karyogamy (GO:0000741);; Biological Process: response to hypoxia (GO:0001666);; Molecular Function: single-stranded DNA binding (GO:0003697);; Molecular Function: single-stranded RNA binding (GO:0003727);; Molecular Function: ATP-dependent peptidase activity (GO:0004176);; Molecular Function: serine-type endopeptidase activity (GO:0004252);; Molecular Function: protein binding…
MELO3C004193	520.667	1378.5	6.19823	14.9299	0.0105803	1.20544	up	Molecular Function: inorganic diphosphatase activity (GO:0004427);; Cellular Component: mitochondrion (GO:0005739);; Cellular Component: Golgi apparatus (GO:0005794);; Cellular Component: cytosol (GO:0005829);; Cellular Component: plasma membrane (GO:0005886);; Biological Process: response to water deprivation (GO:0009414);; Biological Process: response to salt stress (GO:0009651);; Molecular Fun…
MELO3C004195	628	226.5	38.2771	12.4999	0.00636459	-1.71727	down	Biological Process: response to stress (GO:0006950);;
MELO3C004196	1863.33	4116	45.9833	93.6692	0.0261249	0.947885	up	Biological Process: cell morphogenesis (GO:0000902);; Molecular Function: DNA binding (GO:0003677);; Molecular Function: protein binding (GO:0005515);; Molecular Function: GTP binding (GO:0005525);; Cellular Component: endoplasmic reticulum (GO:0005783);; Cellular Component: Golgi apparatus (GO:0005794);; Cellular Component: cytosol (GO:0005829);; Cellular Component: plasma membrane (GO:0005886);…
MELO3C004245	1239.33	4938	65.6096	244.227	1.32237e-05	1.793	up	Molecular Function: iron ion binding (GO:0005506);; Cellular Component: plastid (GO:0009536);; Biological Process: response to wounding (GO:0009611);; Biological Process: jasmonic acid biosynthetic process (GO:0009695);; Biological Process: response to abscisic acid (GO:0009737);; Biological Process: response to jasmonic acid (GO:0009753);; Biological Process: defense response to bacterium, incom…
MELO3C004246	46.6667	520	2.1259	22.0836	6.46824e-07	3.25382	up	Molecular Function: iron ion binding (GO:0005506);; Biological Process: fatty acid biosynthetic process (GO:0006633);; Cellular Component: plastid (GO:0009536);; Biological Process: response to wounding (GO:0009611);; Biological Process: jasmonic acid biosynthetic process (GO:0009695);; Biological Process: response to abscisic acid (GO:0009737);; Biological Process: response to jasmonic acid (GO:…
MELO3C004260	30.6667	169.5	0.297194	2.45446	0.0296056	2.29308	up	Molecular Function: protein binding (GO:0005515);; Molecular Function: ATP binding (GO:0005524);; Cellular Component: mitochondrion (GO:0005739);; Biological Process: defense response (GO:0006952);; Biological Process: signal transduction (GO:0007165);; Cellular Component: plasmodesma (GO:0009506);; Cellular Component: chloroplast (GO:0009507);; Biological Process: response to virus (GO:0009615);…
MELO3C004278	725	2190.5	12.4309	44.4213	0.00044197	1.41395	up	Biological Process: nuclear division (GO:0000280);; Molecular Function: galactokinase activity (GO:0004335);; Molecular Function: mevalonate kinase activity (GO:0004496);; Molecular Function: ATP binding (GO:0005524);; Cellular Component: cytosol (GO:0005829);; Biological Process: galactose metabolic process (GO:0006012);; Biological Process: nucleolus organization (GO:0007000);; Biological Proce…
MELO3C004288	19.3333	194	0.153488	1.37023	0.000902782	3.19334	up	Molecular Function: binding (GO:0005488);; Molecular Function: ATP binding (GO:0005524);; Biological Process: defense response (GO:0006952);; Biological Process: signal transduction (GO:0007165);; Cellular Component: plasmodesma (GO:0009506);; Molecular Function: nucleoside-triphosphatase activity (GO:0017111);; Cellular Component: intracellular membrane-bounded organelle (GO:0043231);; Molecular…
MELO3C004369	122.667	827.5	4.16343	25.9151	2.28806e-06	2.55415	up	--
MELO3C004374	1	100.5	0.005999	0.863715	8.93763e-07	6.60362	up	Biological Process: respiratory burst involved in defense response (GO:0002679);; Molecular Function: calcium-transporting ATPase activity (GO:0005388);; Molecular Function: calmodulin binding (GO:0005516);; Molecular Function: ATP binding (GO:0005524);; Cellular Component: endoplasmic reticulum membrane (GO:0005789);; Cellular Component: Golgi apparatus (GO:0005794);; Cellular Component: plasma …
MELO3C004433	4275.67	2515	41.7791	22.6865	0.0338575	-0.979427	down	Molecular Function: calcium ion binding (GO:0005509);; Cellular Component: mitochondrion (GO:0005739);; Cellular Component: plastid (GO:0009536);; Cellular Component: cytoplasmic vesicle (GO:0016023);;
MELO3C004439	1560.33	3561.5	18.1977	37.134	0.0174498	0.970425	up	Molecular Function: DNA binding (GO:0003677);; Molecular Function: protein serine/threonine phosphatase activity (GO:0004722);; Cellular Component: nucleus (GO:0005634);; Cellular Component: cytosol (GO:0005829);; Biological Process: protein dephosphorylation (GO:0006470);; Biological Process: response to cold (GO:0009409);; Biological Process: response to water deprivation (GO:0009414);; Biologi…
MELO3C004467	0	64	0	1.2439	2.20309e-06	-	up	Cellular Component: extracellular region (GO:0005576);; Cellular Component: Golgi apparatus (GO:0005794);; Biological Process: metabolic process (GO:0008152);; Cellular Component: membrane (GO:0016020);; Molecular Function: transferase activity, transferring glycosyl groups (GO:0016757);; Biological Process: cell wall biogenesis (GO:0042546);; Biological Process: xylan metabolic process (GO:00454…
MELO3C004486	1637.33	5276.5	32.6969	98.3745	2.55791e-05	1.49307	up	Molecular Function: transporter activity (GO:0005215);; Cellular Component: mitochondrion (GO:0005739);; Cellular Component: vacuolar membrane (GO:0005774);; Cellular Component: endoplasmic reticulum (GO:0005783);; Cellular Component: Golgi apparatus (GO:0005794);; Cellular Component: plasma membrane (GO:0005886);; Biological Process: transport (GO:0006810);; Biological Process: response to heat …
MELO3C004490	151.667	510.5	1.78723	5.56466	0.0324083	1.49988	up	Cellular Component: membrane (GO:0016020);; Cellular Component: intracellular membrane-bounded organelle (GO:0043231);; Cellular Component: cytoplasmic part (GO:0044444);;
MELO3C004535	1241.33	481	15.347	5.43143	0.000541219	-1.59365	down	Molecular Function: transcription factor activity, sequence-specific DNA binding (GO:0003700);; Molecular Function: protein binding (GO:0005515);; Cellular Component: nucleus (GO:0005634);; Biological Process: regulation of transcription, DNA-templated (GO:0006355);; Biological Process: circadian rhythm (GO:0007623);; Biological Process: plastid organization (GO:0009657);; Biological Process: cyt…
MELO3C004550	3134.67	6973	40.969	84.1019	0.0261249	0.957064	up	Biological Process: cell morphogenesis involved in differentiation (GO:0000904);; Molecular Function: catalytic activity (GO:0003824);; Molecular Function: structural constituent of cell wall (GO:0005199);; Molecular Function: protein binding (GO:0005515);; Cellular Component: extracellular region (GO:0005576);; Cellular Component: plant-type cell wall (GO:0009505);; Cellular Component: plasmodes…
MELO3C004556	80.3333	632	2.20836	15.6867	3.86379e-06	2.67646	up	Molecular Function: DNA binding (GO:0003677);; Molecular Function: transcription factor activity, sequence-specific DNA binding (GO:0003700);; Molecular Function: protein binding (GO:0005515);; Cellular Component: nucleus (GO:0005634);; Biological Process: regulation of transcription, DNA-templated (GO:0006355);; Biological Process: toxin catabolic process (GO:0009407);; Biological Process: respo…
MELO3C004609	23189.3	10667	381.368	162.03	0.0205493	-1.33365	down	Molecular Function: iron ion binding (GO:0005506);; Cellular Component: cytoplasm (GO:0005737);; Biological Process: syncytium formation (GO:0006949);; Biological Process: inositol catabolic process (GO:0019310);; Biological Process: L-ascorbic acid biosynthetic process (GO:0019853);; Molecular Function: inositol oxygenase activity (GO:0050113);; Biological Process: oxidation-reduction process (G…
MELO3C004610	1235.33	559	25.3742	10.7523	0.00453639	-1.32659	down	Biological Process: respiratory burst involved in defense response (GO:0002679);; Molecular Function: DNA binding (GO:0003677);; Molecular Function: transcription factor activity, sequence-specific DNA binding (GO:0003700);; Molecular Function: RNA binding (GO:0003723);; Cellular Component: nucleus (GO:0005634);; Cellular Component: cytoplasm (GO:0005737);; Cellular Component: plasma membrane (GO…
MELO3C004926	1903.33	816	70.597	27.6697	0.000670925	-1.43904	down	--
MELO3C004936	1409	430.5	16.865	5.39413	0.0188046	-1.97084	down	Biological Process: myo-inositol hexakisphosphate biosynthetic process (GO:0010264);; Molecular Function: kinase activity (GO:0016301);; Biological Process: phosphorylation (GO:0016310);;
MELO3C005136	2421.67	1030	38.0114	15.757	0.000363543	-1.47194	down	Biological Process: response to stress (GO:0006950);; Biological Process: response to abiotic stimulus (GO:0009628);;
MELO3C005170	2968.33	1654	32.9448	17.0621	0.0175262	-1.06628	down	Biological Process: polysaccharide biosynthetic process (GO:0000271);; Molecular Function: protein kinase activity (GO:0004672);; Molecular Function: protein serine/threonine kinase activity (GO:0004674);; Molecular Function: ATP binding (GO:0005524);; Cellular Component: extracellular region (GO:0005576);; Cellular Component: plasma membrane (GO:0005886);; Biological Process: protein phosphoryla…
MELO3C005240	2189.67	1118.5	91.9482	43.1459	0.00869902	-1.1892	down	Biological Process: microtubule cytoskeleton organization (GO:0000226);; Biological Process: cytokinesis (GO:0000910);; Cellular Component: nucleus (GO:0005634);; Cellular Component: mitochondrion (GO:0005739);; Biological Process: microtubule nucleation (GO:0007020);; Biological Process: cell-cell signaling (GO:0007267);; Biological Process: pattern specification process (GO:0007389);; Molecular…
MELO3C005242	1695	736	29.2163	11.5956	0.0155467	-1.45157	down	Molecular Function: nuclease activity (GO:0004518);; Cellular Component: nucleus (GO:0005634);; Biological Process: cellular process (GO:0009987);; Biological Process: response to organic substance (GO:0010033);; Biological Process: glucuronoxylan metabolic process (GO:0010413);; Molecular Function: phosphatase activity (GO:0016791);; Biological Process: lipid modification (GO:0030258);; Biologic…
MELO3C005260	58.3333	261	1.25923	5.42788	0.0344482	1.9557	up	Molecular Function: iron ion transmembrane transporter activity (GO:0005381);; Cellular Component: vacuolar membrane (GO:0005774);; Biological Process: intracellular sequestering of iron ion (GO:0006880);; Cellular Component: integral component of membrane (GO:0016021);; Biological Process: iron ion transmembrane transport (GO:0034755);;
MELO3C005315	1422.67	606.5	65.5149	25.8652	0.00134221	-1.43698	down	Biological Process: response to reactive oxygen species (GO:0000302);; Cellular Component: chromatin (GO:0000785);; Molecular Function: protein binding (GO:0005515);; Cellular Component: nucleus (GO:0005634);; Cellular Component: mitochondrion (GO:0005739);; Cellular Component: plasma membrane (GO:0005886);; Biological Process: DNA metabolic process (GO:0006259);; Biological Process: regulation o…
MELO3C005345	0	55.5	0	1.08539	7.1323e-06	-	up	--
MELO3C005424	166.333	543.5	1.04407	3.19493	0.0335016	1.55633	up	Molecular Function: nucleotide binding (GO:0000166);; Biological Process: nuclear division (GO:0000280);; Cellular Component: chromosome, centromeric region (GO:0000775);; Biological Process: cytokinesis by cell plate formation (GO:0000911);; Molecular Function: calmodulin-dependent protein kinase activity (GO:0004683);; Molecular Function: protein binding (GO:0005515);; Molecular Function: ATP b…
MELO3C005456	1941	717.5	51.6047	17.7472	0.0123976	-1.63834	down	Biological Process: defense response to nematode (GO:0002215);; Molecular Function: peroxidase activity (GO:0004601);; Cellular Component: vacuolar membrane (GO:0005774);; Cellular Component: Golgi apparatus (GO:0005794);; Cellular Component: cytosol (GO:0005829);; Biological Process: response to oxidative stress (GO:0006979);; Biological Process: metabolic process (GO:0008152);; Biological Proce…
MELO3C005459	1680.67	3779	26.6596	55.564	0.0209192	0.986797	up	Molecular Function: enzyme inhibitor activity (GO:0004857);; Cellular Component: extracellular region (GO:0005576);; Cellular Component: cell wall (GO:0005618);; Biological Process: amino acid transport (GO:0006865);; Biological Process: catabolic process (GO:0009056);; Cellular Component: plant-type cell wall (GO:0009505);; Biological Process: plant-type cell wall biogenesis (GO:0009832);; Biolo…
MELO3C005542	1709	6703	66.2581	236.489	0.0151895	1.75067	up	Biological Process: lipid transport (GO:0006869);; Molecular Function: lipid binding (GO:0008289);; Biological Process: root morphogenesis (GO:0010015);; Biological Process: regulation of hormone levels (GO:0010817);; Biological Process: cellular component organization (GO:0016043);; Biological Process: cell growth (GO:0016049);; Biological Process: primary metabolic process (GO:0044238);; Biolog…
MELO3C005543	94.3333	390.5	3.83472	14.4076	0.0270133	1.80983	up	Molecular Function: chitinase activity (GO:0004568);; Cellular Component: Golgi apparatus (GO:0005794);; Biological Process: glycolytic process (GO:0006096);; Biological Process: calcium ion transport (GO:0006816);; Biological Process: water transport (GO:0006833);; Biological Process: lipid transport (GO:0006869);; Biological Process: hyperosmotic response (GO:0006972);; Biological Process: Golg…
MELO3C005544	236	909.5	9.99002	35.0771	0.00116411	1.71807	up	--
MELO3C005546	66.3333	487.5	5.27393	35.2007	0.00897387	2.64183	up	--
MELO3C005547	155.333	657	7.0453	27.4676	0.00229942	1.86915	up	--
MELO3C005565	625.333	2050.5	6.07176	18.6083	0.000116247	1.53211	up	Biological Process: maltose metabolic process (GO:0000023);; Molecular Function: translation elongation factor activity (GO:0003746);; Molecular Function: GTPase activity (GO:0003924);; Molecular Function: ATP binding (GO:0005524);; Molecular Function: GTP binding (GO:0005525);; Cellular Component: mitochondrion (GO:0005739);; Biological Process: pentose-phosphate shunt (GO:0006098);; Biological …
MELO3C005584	553.667	1407	7.25458	16.7404	0.0367363	1.18834	up	Biological Process: photoreactive repair (GO:0000719);; Molecular Function: transcription factor activity, sequence-specific DNA binding (GO:0003700);; Molecular Function: deoxyribodipyrimidine photo-lyase activity (GO:0003904);; Molecular Function: DNA (6-4) photolyase activity (GO:0003914);; Cellular Component: nucleus (GO:0005634);; Biological Process: regulation of transcription, DNA-template…
MELO3C005592	1509	755	25.2034	11.5776	0.00937778	-1.21919	down	Cellular Component: plasma membrane (GO:0005886);; Biological Process: drug transmembrane transport (GO:0006855);; Biological Process: response to organic substance (GO:0010033);; Molecular Function: drug transmembrane transporter activity (GO:0015238);; Molecular Function: antiporter activity (GO:0015297);; Cellular Component: membrane (GO:0016020);; Molecular Function: transmembrane transporter…
MELO3C005604	484.667	196.5	7.90636	2.91662	0.0358709	-1.52176	down	Molecular Function: monooxygenase activity (GO:0004497);; Molecular Function: binding (GO:0005488);; Biological Process: response to UV (GO:0009411);; Biological Process: response to auxin (GO:0009733);; Biological Process: flavonoid biosynthetic process (GO:0009813);; Cellular Component: membrane (GO:0016020);; Biological Process: cellular response to phosphate starvation (GO:0016036);; Biologic…
MELO3C005605	11.3333	142.5	0.133302	1.54072	0.000921892	3.41868	up	Molecular Function: serine-type endopeptidase activity (GO:0004252);; Biological Process: proteolysis (GO:0006508);; Cellular Component: plant-type cell wall (GO:0009505);; Cellular Component: external side of plasma membrane (GO:0009897);; Biological Process: stomatal complex morphogenesis (GO:0010103);; Molecular Function: oxidoreductase activity (GO:0016491);; Biological Process: regulation of…
MELO3C005613	281.333	984	7.59845	24.2569	0.00199733	1.58428	up	Cellular Component: extracellular region (GO:0005576);; Cellular Component: cytosol (GO:0005829);; Biological Process: syncytium formation (GO:0006949);; Cellular Component: plant-type cell wall (GO:0009505);; Cellular Component: plasmodesma (GO:0009506);; Cellular Component: chloroplast (GO:0009507);; Biological Process: plant-type cell wall organization (GO:0009664);; Biological Process: respon…
MELO3C005621	2091.33	6765.5	38.4824	116.042	2.69801e-05	1.5245	up	Molecular Function: nucleotide binding (GO:0000166);; Cellular Component: cytosol (GO:0005829);; Cellular Component: plasma membrane (GO:0005886);; Molecular Function: dTDP-4-dehydrorhamnose 3,5-epimerase activity (GO:0008830);; Molecular Function: dTDP-4-dehydrorhamnose reductase activity (GO:0008831);; Cellular Component: plasmodesma (GO:0009506);; Cellular Component: chloroplast (GO:0009507);;…
MELO3C005629	4.33333	122.5	0.0954867	2.79391	2.92135e-05	4.74162	up	Molecular Function: transcription factor activity, sequence-specific DNA binding (GO:0003700);; Cellular Component: nucleus (GO:0005634);; Biological Process: transcription, DNA-templated (GO:0006351);; Biological Process: regulation of transcription, DNA-templated (GO:0006355);; Biological Process: response to heat (GO:0009408);; Biological Process: response to water deprivation (GO:0009414);; B…
MELO3C005646	1365	2988.5	34.6577	70.6509	0.0329479	0.938536	up	Cellular Component: cytoplasm (GO:0005737);; Biological Process: carbohydrate biosynthetic process (GO:0016051);; Biological Process: single-organism cellular process (GO:0044763);; Molecular Function: polygalacturonate 4-alpha-galacturonosyltransferase activity (GO:0047262);; Biological Process: regulation of biological process (GO:0050789);;
MELO3C005657	3265	1836.5	92.3198	48.5969	0.01953	-1.03569	down	--
MELO3C005692	1975.33	1163	52.0499	28.2256	0.0399812	-0.973634	down	Biological Process: MAPK cascade (GO:0000165);; Molecular Function: ubiquitin-protein transferase activity (GO:0004842);; Molecular Function: protein binding (GO:0005515);; Cellular Component: mitochondrion (GO:0005739);; Cellular Component: plasma membrane (GO:0005886);; Biological Process: regulation of transcription, DNA-templated (GO:0006355);; Biological Process: protein targeting to membran…
MELO3C005700	1775.67	819	62.1019	26.5455	0.00241148	-1.3174	down	Molecular Function: DNA binding (GO:0003677);; Cellular Component: intracellular part (GO:0044424);; Biological Process: regulation of cellular process (GO:0050794);;
MELO3C005731	2299.33	1349	9.30981	4.90018	0.0353486	-0.99271	down	Cellular Component: cell part (GO:0044464);;
MELO3C005739	890.667	2007.5	11.9038	24.6152	0.0339957	0.959061	up	--
MELO3C005742	334.667	995.5	10.9344	30.3046	0.00901936	1.37114	up	--
MELO3C005757	10788.3	25705	115.551	255.93	0.0417739	1.07271	up	Molecular Function: protease binding (GO:0002020);; Molecular Function: ATP binding (GO:0005524);; Cellular Component: cell wall (GO:0005618);; Cellular Component: mitochondrion (GO:0005739);; Cellular Component: vacuole (GO:0005773);; Cellular Component: vacuolar membrane (GO:0005774);; Cellular Component: endoplasmic reticulum lumen (GO:0005788);; Cellular Component: Golgi apparatus (GO:0005794…
MELO3C005763	117.333	1420.5	2.09413	23.4591	2.23152e-15	3.38449	up	Cellular Component: actin filament (GO:0005884);; Cellular Component: plasma membrane (GO:0005886);; Biological Process: chloroplast relocation (GO:0009902);; Biological Process: anther development (GO:0048653);; Biological Process: actin filament bundle assembly (GO:0051017);;
MELO3C005778	1138.33	3568.5	12.7324	36.852	6.20063e-05	1.42193	up	Cellular Component: cytoplasm (GO:0005737);; Cellular Component: plasma membrane (GO:0005886);; Biological Process: protein targeting to membrane (GO:0006612);; Biological Process: oligopeptide transport (GO:0006857);; Biological Process: nucleotide transport (GO:0006862);; Biological Process: ER to Golgi vesicle-mediated transport (GO:0006888);; Biological Process: membrane fusion (GO:0006944);;…
MELO3C005805	1562.67	765.5	47.7282	21.4773	0.00690207	-1.24988	down	Biological Process: response to reactive oxygen species (GO:0000302);; Cellular Component: chromatin (GO:0000785);; Cellular Component: extracellular region (GO:0005576);; Cellular Component: nucleus (GO:0005634);; Cellular Component: mitochondrion (GO:0005739);; Cellular Component: plasma membrane (GO:0005886);; Biological Process: DNA-dependent DNA replication (GO:0006261);; Biological Process:…
MELO3C005813	1870	4012.5	19.7887	39.1203	0.0367363	0.90577	up	Cellular Component: nucleus (GO:0005634);; Cellular Component: endosome (GO:0005768);; Cellular Component: vacuolar membrane (GO:0005774);; Cellular Component: Golgi apparatus (GO:0005794);; Cellular Component: trans-Golgi network (GO:0005802);; Molecular Function: methyltransferase activity (GO:0008168);; Molecular Function: S-adenosylmethionine-dependent methyltransferase activity (GO:0008757);…
MELO3C005830	854	1910.5	13.3845	27.5046	0.038663	0.971107	up	Cellular Component: plastid small ribosomal subunit (GO:0000312);; Cellular Component: mitochondrion (GO:0005739);; Cellular Component: ribosome (GO:0005840);; Biological Process: DNA-templated transcription, elongation (GO:0006354);; Biological Process: pyrimidine ribonucleotide biosynthetic process (GO:0009220);; Cellular Component: chloroplast stroma (GO:0009570);; Cellular Component: chloropl…
MELO3C005858	152.333	1753.5	3.58892	39.474	0.00996995	3.36649	up	Biological Process: polysaccharide catabolic process (GO:0000272);; Molecular Function: lysozyme activity (GO:0003796);; Molecular Function: chitinase activity (GO:0004568);; Cellular Component: extracellular space (GO:0005615);; Biological Process: chitin catabolic process (GO:0006032);; Cellular Component: intracellular membrane-bounded organelle (GO:0043231);; Cellular Component: cytoplasmic p…
MELO3C005859	36.6667	275.5	0.898751	6.5614	0.00134751	2.73473	up	Biological Process: polysaccharide catabolic process (GO:0000272);; Molecular Function: lysozyme activity (GO:0003796);; Molecular Function: chitinase activity (GO:0004568);; Cellular Component: extracellular space (GO:0005615);; Cellular Component: cell wall (GO:0005618);; Biological Process: chitin catabolic process (GO:0006032);; Cellular Component: intracellular membrane-bounded organelle (GO…
MELO3C005866	9744.67	5522.5	252.238	129.248	0.0366153	-1.03483	down	Molecular Function: ubiquitin-protein transferase activity (GO:0004842);; Molecular Function: ATP binding (GO:0005524);; Cellular Component: nucleus (GO:0005634);; Cellular Component: vacuole (GO:0005773);; Cellular Component: cytosol (GO:0005829);; Cellular Component: plasma membrane (GO:0005886);; Biological Process: postreplication repair (GO:0006301);; Biological Process: protein targeting to…
MELO3C005869	921.333	417	26.3759	10.8754	0.0105788	-1.37914	down	Cellular Component: endoplasmic reticulum (GO:0005783);; Cellular Component: integral component of plasma membrane (GO:0005887);; Molecular Function: sucrose transmembrane transporter activity (GO:0008515);; Biological Process: carbohydrate transport (GO:0008643);; Cellular Component: chloroplast (GO:0009507);; Biological Process: leaf senescence (GO:0010150);; Biological Process: sucrose transpo…
MELO3C005951	568.333	238	18.7565	7.40468	0.04411	-1.40866	down	--
MELO3C005991	4121.67	1695.5	340.527	131.112	0.0419526	-1.47452	down	Cellular Component: mitochondrion (GO:0005739);; Biological Process: calcium ion transport (GO:0006816);; Biological Process: response to auxin (GO:0009733);;
MELO3C005998	637.667	1633.5	20.2685	47.8843	0.0104652	1.14663	up	Biological Process: developmental process involved in reproduction (GO:0003006);; Biological Process: post-embryonic development (GO:0009791);; Biological Process: cellular process (GO:0009987);; Biological Process: response to organic substance (GO:0010033);; Cellular Component: cell part (GO:0044464);; Biological Process: system development (GO:0048731);; Biological Process: regulation of biolo…
MELO3C005999	620	1715.5	19.3308	49.7676	0.00335803	1.25159	up	Cellular Component: mitochondrion (GO:0005739);; Biological Process: pentose-phosphate shunt (GO:0006098);; Biological Process: rRNA processing (GO:0006364);; Cellular Component: chloroplast thylakoid (GO:0009534);; Cellular Component: chloroplast inner membrane (GO:0009706);; Biological Process: thylakoid membrane organization (GO:0010027);; Biological Process: photosystem II assembly (GO:001020…
MELO3C006028	4409.67	2687.5	35.1261	20.1156	0.0493011	-0.924679	down	Molecular Function: intracellular cyclic nucleotide activated cation channel activity (GO:0005221);; Molecular Function: inward rectifier potassium channel activity (GO:0005242);; Molecular Function: calmodulin binding (GO:0005516);; Cellular Component: plasma membrane (GO:0005886);; Biological Process: potassium ion transport (GO:0006813);; Biological Process: calcium ion transport (GO:0006816);…
MELO3C006031	981.333	2819.5	12.6003	32.2756	0.000557794	1.31667	up	Cellular Component: nucleus (GO:0005634);; Biological Process: post-embryonic animal morphogenesis (GO:0009886);; Biological Process: tissue development (GO:0009888);; Biological Process: floral organ development (GO:0048437);;
MELO3C006036	56	244.5	4.81147	18.7084	0.0414315	1.83838	up	Molecular Function: transcription factor activity, sequence-specific DNA binding (GO:0003700);; Biological Process: regulation of transcription, DNA-templated (GO:0006355);; Molecular Function: sequence-specific DNA binding (GO:0043565);;
MELO3C006038	58	883.5	3.16869	42.0861	2.12761e-12	3.56585	up	--
MELO3C006198	1477.67	3470.5	19.1227	41.4128	0.0145761	1.03939	up	Molecular Function: nucleotide binding (GO:0000166);; Molecular Function: protein binding (GO:0005515);; Cellular Component: endosome (GO:0005768);; Cellular Component: Golgi apparatus (GO:0005794);; Cellular Component: trans-Golgi network (GO:0005802);; Biological Process: carbohydrate metabolic process (GO:0005975);; Biological Process: tryptophan catabolic process (GO:0006569);; Biological Pro…
MELO3C006208	3873	8562.5	52.2537	108.252	0.0311643	0.958628	up	Molecular Function: enzyme inhibitor activity (GO:0004857);; Cellular Component: cell wall (GO:0005618);; Biological Process: amino acid transport (GO:0006865);; Biological Process: catabolic process (GO:0009056);; Cellular Component: plant-type cell wall (GO:0009505);; Biological Process: plant-type cell wall biogenesis (GO:0009832);; Biological Process: glucuronoxylan metabolic process (GO:0010…
MELO3C006220	443.667	3087.5	10.7116	69.9094	0.00951587	2.6044	up	Biological Process: maltose metabolic process (GO:0000023);; Molecular Function: glutathione transferase activity (GO:0004364);; Molecular Function: lactoylglutathione lyase activity (GO:0004462);; Cellular Component: nucleus (GO:0005634);; Cellular Component: vacuolar membrane (GO:0005774);; Cellular Component: cytosol (GO:0005829);; Cellular Component: plasma membrane (GO:0005886);; Biological …
MELO3C006224	2888	6128.5	12.6647	24.9177	0.0440496	0.89459	up	Biological Process: cell morphogenesis (GO:0000902);; Molecular Function: ARF guanyl-nucleotide exchange factor activity (GO:0005086);; Molecular Function: protein binding (GO:0005515);; Cellular Component: nucleus (GO:0005634);; Cellular Component: early endosome (GO:0005769);; Cellular Component: trans-Golgi network (GO:0005802);; Cellular Component: cytosol (GO:0005829);; Biological Process: c…
MELO3C006256	1086	2612	31.4103	69.5333	0.0456951	1.07353	up	Molecular Function: cytidylate kinase activity (GO:0004127);; Molecular Function: ATP binding (GO:0005524);; Cellular Component: nucleus (GO:0005634);; Cellular Component: cytosol (GO:0005829);; Biological Process: pyrimidine nucleotide biosynthetic process (GO:0006221);; Molecular Function: uridylate kinase activity (GO:0009041);; Biological Process: pyrimidine ribonucleoside monophosphate metab…
MELO3C006369	159	38	3.17063	0.51181	0.0373955	-2.19327	down	Cellular Component: nuclear chromosome (GO:0000228);; Biological Process: mitotic cell cycle (GO:0000278);; Molecular Function: four-way junction DNA binding (GO:0000400);; Biological Process: meiotic mismatch repair (GO:0000710);; Biological Process: double-strand break repair via homologous recombination (GO:0000724);; Cellular Component: condensed nuclear chromosome (GO:0000794);; Molecular Fu…
MELO3C006389	454.333	149	4.50176	1.3109	0.0104652	-1.81226	down	Molecular Function: protein binding (GO:0005515);; Cellular Component: Golgi apparatus (GO:0005794);; Cellular Component: plasma membrane (GO:0005886);; Biological Process: polysaccharide metabolic process (GO:0005976);; Biological Process: nitrogen compound metabolic process (GO:0006807);; Biological Process: cation transport (GO:0006812);; Biological Process: response to water deprivation (GO:0…
MELO3C006404	4544	2283	60.301	27.173	0.00463022	-1.21515	down	Cellular Component: nucleus (GO:0005634);; Cellular Component: Golgi apparatus (GO:0005794);; Cellular Component: trans-Golgi network (GO:0005802);; Cellular Component: cytosol (GO:0005829);; Cellular Component: plasma membrane (GO:0005886);; Biological Process: phosphate ion transport (GO:0006817);; Biological Process: iron ion transport (GO:0006826);; Biological Process: response to wounding (G…
MELO3C006444	558.333	242	20.5296	8.10223	0.0377808	-1.4379	down	Molecular Function: dodecenoyl-CoA delta-isomerase activity (GO:0004165);; Cellular Component: peroxisome (GO:0005777);; Biological Process: fatty acid beta-oxidation (GO:0006635);; Biological Process: toxin catabolic process (GO:0009407);; Biological Process: response to water deprivation (GO:0009414);; Biological Process: response to ethylene (GO:0009723);; Biological Process: abscisic acid-act…
MELO3C006465	296.333	1105	14.1192	46.9366	0.0292109	1.60591	up	Molecular Function: serine-type endopeptidase inhibitor activity (GO:0004867);; Biological Process: response to stress (GO:0006950);; Biological Process: response to wounding (GO:0009611);; Biological Process: biological regulation (GO:0065007);;
MELO3C006499	232	6149.5	5.45249	137.55	1.89269e-15	4.56691	up	Biological Process: response to cold (GO:0009409);; Biological Process: response to light stimulus (GO:0009416);; Cellular Component: chloroplast thylakoid membrane (GO:0009535);; Biological Process: anthocyanin-containing compound biosynthetic process (GO:0009718);; Biological Process: response to sucrose (GO:0009744);; Biological Process: positive regulation of seed germination (GO:0010030);; B…
MELO3C006546	58.3333	429.5	1.53223	10.5763	0.000151631	2.68769	up	Cellular Component: cell wall (GO:0005618);; Biological Process: mRNA processing (GO:0006397);; Biological Process: response to brassinosteroid (GO:0009741);; Biological Process: negative regulation of flower development (GO:0009910);; Molecular Function: kinase inhibitor activity (GO:0019210);; Cellular Component: intracellular organelle (GO:0043229);; Biological Process: maintenance of floral o…
MELO3C006616	76.3333	12	2.16498	0.288067	0.0374701	-3.02383	down	Biological Process: nucleobase-containing compound metabolic process (GO:0006139);; Biological Process: multicellular organism development (GO:0007275);; Cellular Component: chloroplast (GO:0009507);; Cellular Component: intracellular organelle part (GO:0044446);; Molecular Function: organic cyclic compound binding (GO:0097159);; Molecular Function: heterocyclic compound binding (GO:1901363);;
MELO3C006691	5545.33	1801.5	95.2091	29.3265	0.017983	-1.81672	down	Biological Process: anatomical structure morphogenesis (GO:0009653);; Biological Process: cellular component organization (GO:0016043);; Biological Process: primary metabolic process (GO:0044238);; Biological Process: cellular macromolecule metabolic process (GO:0044260);; Cellular Component: cell part (GO:0044464);; Biological Process: single-organism developmental process (GO:0044767);; Biologi…
MELO3C006694	900.667	1979.5	9.93777	20.0752	0.044582	0.930122	up	Cellular Component: endosome (GO:0005768);; Cellular Component: endoplasmic reticulum (GO:0005783);; Cellular Component: Golgi apparatus (GO:0005794);; Cellular Component: trans-Golgi network (GO:0005802);; Cellular Component: plasma membrane (GO:0005886);; Biological Process: carbohydrate metabolic process (GO:0005975);; Biological Process: response to stress (GO:0006950);; Cellular Component: p…
MELO3C006696	1749.67	4141.5	35.6437	79.1482	0.0100249	1.0626	up	Molecular Function: transcription factor activity, sequence-specific DNA binding (GO:0003700);; Cellular Component: nucleus (GO:0005634);; Biological Process: regulation of transcription, DNA-templated (GO:0006355);; Biological Process: circadian rhythm (GO:0007623);; Molecular Function: zinc ion binding (GO:0008270);; Biological Process: toxin catabolic process (GO:0009407);; Biological Process:…
MELO3C006734	1398.33	4176.5	15.2556	42.0502	0.000151717	1.39327	up	Biological Process: reproduction (GO:0000003);; Molecular Function: dihydrolipoyl dehydrogenase activity (GO:0004148);; Molecular Function: copper ion binding (GO:0005507);; Molecular Function: ATP binding (GO:0005524);; Cellular Component: mitochondrial respiratory chain complex I (GO:0005747);; Cellular Component: mitochondrial matrix (GO:0005759);; Cellular Component: Golgi apparatus (GO:00057…
MELO3C006812	1657.67	6022.5	18.8956	74.5026	1.50494e-06	1.66837	up	Biological Process: transition metal ion transport (GO:0000041);; Molecular Function: trehalose-phosphatase activity (GO:0004805);; Cellular Component: nucleus (GO:0005634);; Biological Process: trehalose biosynthetic process (GO:0005992);; Biological Process: response to cold (GO:0009409);; Cellular Component: chloroplast (GO:0009507);; Biological Process: response to salt stress (GO:0009651);; …
MELO3C006829	12833.7	6753.5	444.552	219.441	0.0215158	-1.12022	down	Biological Process: RNA methylation (GO:0001510);; Molecular Function: RNA binding (GO:0003723);; Molecular Function: structural constituent of ribosome (GO:0003735);; Cellular Component: cell wall (GO:0005618);; Cellular Component: nucleolus (GO:0005730);; Biological Process: translation (GO:0006412);; Cellular Component: plasmodesma (GO:0009506);; Cellular Component: chloroplast (GO:0009507);; …
MELO3C006860	7.66667	71	0.198989	1.90244	0.0263044	3.08702	up	Biological Process: protein import into nucleus, translocation (GO:0000060);; Molecular Function: DNA binding (GO:0003677);; Molecular Function: transcription factor activity, sequence-specific DNA binding (GO:0003700);; Cellular Component: nucleus (GO:0005634);; Biological Process: regulation of transcription, DNA-templated (GO:0006355);; Molecular Function: transcription factor binding (GO:0008…
MELO3C006887	163.667	772	1.92889	9.15329	0.0002863	1.99974	up	Molecular Function: transcription factor activity, sequence-specific DNA binding (GO:0003700);; Molecular Function: protein binding (GO:0005515);; Cellular Component: nucleus (GO:0005634);; Biological Process: DNA metabolic process (GO:0006259);; Biological Process: regulation of transcription, DNA-templated (GO:0006355);; Biological Process: protein acetylation (GO:0006473);; Biological Process:…
MELO3C006931	1027	2221.5	23.4682	46.4463	0.0447532	0.883883	up	--
MELO3C006957	484.333	172.5	8.18948	2.63528	0.0154859	-1.73335	down	Cellular Component: mitochondrion (GO:0005739);; Cellular Component: plasma membrane (GO:0005886);; Cellular Component: cytoplasmic vesicle (GO:0016023);; Molecular Function: adenyl nucleotide binding (GO:0030554);;
MELO3C006965	191	854	4.22266	17.7166	0.000303768	1.99595	up	Biological Process: polysaccharide catabolic process (GO:0000272);; Molecular Function: lysozyme activity (GO:0003796);; Molecular Function: chitinase activity (GO:0004568);; Cellular Component: extracellular space (GO:0005615);; Cellular Component: vacuole (GO:0005773);; Biological Process: chitin catabolic process (GO:0006032);; Biological Process: response to cold (GO:0009409);; Biological Pro…
MELO3C007055	947	2911	13.2693	37.8636	0.000138993	1.4357	up	Cellular Component: extracellular region (GO:0005576);; Cellular Component: mitochondrion (GO:0005739);; Cellular Component: vacuole (GO:0005773);; Cellular Component: plasma membrane (GO:0005886);; Biological Process: response to oxidative stress (GO:0006979);; Biological Process: metabolic process (GO:0008152);; Molecular Function: UDP-N-acetylmuramate dehydrogenase activity (GO:0008762);; Cell…
MELO3C007063	10	162.5	0.259496	4.30658	0.001871	3.85054	up	Molecular Function: superoxide dismutase activity (GO:0004784);; Cellular Component: extracellular region (GO:0005576);; Cellular Component: cell wall (GO:0005618);; Biological Process: oligopeptide transport (GO:0006857);; Biological Process: response to salt stress (GO:0009651);; Cellular Component: cytoplasmic vesicle (GO:0016023);; Molecular Function: manganese ion binding (GO:0030145);; Cell…
MELO3C007065	0	122	0	3.19467	7.4734e-06	-	up	Molecular Function: superoxide dismutase activity (GO:0004784);; Cellular Component: extracellular region (GO:0005576);; Cellular Component: cell wall (GO:0005618);; Biological Process: oligopeptide transport (GO:0006857);; Biological Process: response to salt stress (GO:0009651);; Cellular Component: cytoplasmic vesicle (GO:0016023);; Molecular Function: manganese ion binding (GO:0030145);; Cell…
MELO3C007232	57.3333	900.5	0.948055	13.6497	2.97082e-05	3.74761	up	Cellular Component: cytoplasm (GO:0005737);; Biological Process: nitrogen compound metabolic process (GO:0006807);; Biological Process: response to wounding (GO:0009611);; Biological Process: systemic acquired resistance (GO:0009627);; Biological Process: phenylpropanoid biosynthetic process (GO:0009699);; Biological Process: coumarin biosynthetic process (GO:0009805);; Biological Process: positi…
MELO3C007245	235.333	58.5	17.8695	4.47009	0.0174108	-2.06474	down	Cellular Component: nucleus (GO:0005634);;
MELO3C007269	35262.3	13373.5	842.132	287.304	0.00531128	-1.65047	down	--
MELO3C007283	10786	5979	77.622	37.9707	0.0319482	-1.06301	down	Molecular Function: protein binding (GO:0005515);; Cellular Component: nucleus (GO:0005634);; Cellular Component: cytosol (GO:0005829);; Biological Process: postreplication repair (GO:0006301);; Biological Process: ubiquitin-dependent protein catabolic process (GO:0006511);; Biological Process: protein targeting (GO:0006605);; Biological Process: phosphate ion transport (GO:0006817);; Biological …
MELO3C007341	2076	1193	31.1697	16.6698	0.0306445	-1.00572	down	Biological Process: regulation of transcription, DNA-templated (GO:0006355);; Biological Process: anatomical structure morphogenesis (GO:0009653);; Biological Process: single-organism cellular process (GO:0044763);; Biological Process: gynoecium development (GO:0048467);; Biological Process: animal organ development (GO:0048513);;
MELO3C007342	0	137	0	6.09772	1.77214e-10	-	up	Cellular Component: mitochondrion (GO:0005739);; Biological Process: organelle organization (GO:0006996);; Biological Process: post-embryonic development (GO:0009791);; Cellular Component: membrane (GO:0016020);; Biological Process: cellular metabolic process (GO:0044237);; Biological Process: primary metabolic process (GO:0044238);; Biological Process: single-organism developmental process (GO:0…
MELO3C007344	84.6667	559.5	3.36728	20.1644	0.0339957	2.51246	up	Cellular Component: mitochondrion (GO:0005739);; Cellular Component: membrane (GO:0016020);; Biological Process: cellular metabolic process (GO:0044237);; Biological Process: primary metabolic process (GO:0044238);; Biological Process: single-organism process (GO:0044699);; Biological Process: organic substance metabolic process (GO:0071704);;
MELO3C007384	19.3333	155	0.642565	4.97221	0.00747958	2.84548	up	--
MELO3C007391	591.333	178	22.507	5.84376	0.00164181	-1.99405	down	--
MELO3C007411	127	469.5	3.01525	10.208	0.021752	1.65877	up	Cellular Component: extracellular region (GO:0005576);; Cellular Component: plasma membrane (GO:0005886);; Biological Process: pattern specification process (GO:0007389);; Biological Process: regulation of cell size (GO:0008361);; Biological Process: auxin polar transport (GO:0009926);; Biological Process: root morphogenesis (GO:0010015);; Molecular Function: pectate lyase activity (GO:0030570);;…
MELO3C007418	838.667	325.5	26.6594	9.40658	0.00320055	-1.59255	down	--
MELO3C007425	6341	3025	125.94	54.3608	0.00843757	-1.30333	down	Cellular Component: cytoplasm (GO:0005737);; Biological Process: defense response (GO:0006952);; Biological Process: ethylene biosynthetic process (GO:0009693);; Molecular Function: 1-aminocyclopropane-1-carboxylate oxidase activity (GO:0009815);; Biological Process: fruit ripening (GO:0009835);; Molecular Function: oxidoreductase activity, acting on paired donors, with incorporation or reduction…
MELO3C007428	1120.33	454.5	46.1709	17.0495	0.00526941	-1.5379	down	--
MELO3C007434	172.333	548.5	2.97174	7.59399	0.0403543	1.46391	up	Molecular Function: Rho GDP-dissociation inhibitor activity (GO:0005094);; Molecular Function: protein binding (GO:0005515);; Cellular Component: cytoplasm (GO:0005737);; Biological Process: actin filament organization (GO:0007015);; Biological Process: cell tip growth (GO:0009932);; Biological Process: root epidermal cell differentiation (GO:0010053);;
MELO3C007470	0	50.5	0	1.58441	1.62554e-05	-	up	Molecular Function: transcription factor activity, sequence-specific DNA binding (GO:0003700);; Cellular Component: nucleus (GO:0005634);; Biological Process: regulation of transcription, DNA-templated (GO:0006355);; Biological Process: amino acid transport (GO:0006865);; Molecular Function: zinc ion binding (GO:0008270);; Biological Process: toxin catabolic process (GO:0009407);; Biological Proc…
MELO3C007500	1710	886	18.7299	8.97306	0.0113845	-1.15163	down	Biological Process: sulfur amino acid metabolic process (GO:0000096);; Biological Process: regionalization (GO:0003002);; Molecular Function: DNA binding (GO:0003677);; Cellular Component: nucleus (GO:0005634);; Cellular Component: cytoplasm (GO:0005737);; Biological Process: fatty acid metabolic process (GO:0006631);; Biological Process: coenzyme metabolic process (GO:0006732);; Biological Proce…
MELO3C007533	1084	504	27.7903	11.7425	0.0260313	-1.37448	down	Molecular Function: protein binding (GO:0005515);; Cellular Component: cytoplasm (GO:0005737);; Biological Process: protein targeting to membrane (GO:0006612);; Biological Process: water transport (GO:0006833);; Biological Process: response to wounding (GO:0009611);; Biological Process: response to salt stress (GO:0009651);; Biological Process: jasmonic acid metabolic process (GO:0009694);; Biolo…
MELO3C007621	1248.33	528	18.7924	7.24029	0.00182181	-1.46211	down	Molecular Function: formamidase activity (GO:0004328);; Cellular Component: vacuole (GO:0005773);; Biological Process: metabolic process (GO:0008152);;
MELO3C007624	598.667	246.5	11.4388	4.44952	0.0215158	-1.43464	down	Molecular Function: N-acetyltransferase activity (GO:0008080);; Biological Process: metabolic process (GO:0008152);; Biological Process: photomorphogenesis (GO:0009640);; Biological Process: response to ethylene (GO:0009723);; Biological Process: auxin-activated signaling pathway (GO:0009734);; Biological Process: unidimensional cell growth (GO:0009826);;
MELO3C007666	5746.67	2361	132.935	49.7985	0.0284488	-1.51972	down	Cellular Component: histone acetyltransferase complex (GO:0000123);; Molecular Function: transcription factor activity, sequence-specific DNA binding (GO:0003700);; Cellular Component: nucleus (GO:0005634);; Biological Process: regulation of transcription, DNA-templated (GO:0006355);; Biological Process: protein acetylation (GO:0006473);; Biological Process: signal transduction (GO:0007165);; Bio…
MELO3C007669	639.667	2126.5	4.66653	14.2244	0.00224728	1.53118	up	Biological Process: multicellular organism development (GO:0007275);; Cellular Component: intracellular membrane-bounded organelle (GO:0043231);; Cellular Component: cytoplasmic part (GO:0044444);; Molecular Function: organic cyclic compound binding (GO:0097159);; Molecular Function: heterocyclic compound binding (GO:1901363);;
MELO3C007692	3161.33	1787.5	103.881	54.1021	0.0205493	-1.03222	down	Cellular Component: nucleus (GO:0005634);; Cellular Component: plasma membrane (GO:0005886);;
MELO3C007702	366.667	1394.5	6.67413	23.9633	6.14678e-05	1.76804	up	Biological Process: defense response to insect (GO:0002213);; Molecular Function: glutamate-cysteine ligase activity (GO:0004357);; Cellular Component: mitochondrion (GO:0005739);; Biological Process: gluconeogenesis (GO:0006094);; Biological Process: glycolytic process (GO:0006096);; Biological Process: glutathione biosynthetic process (GO:0006750);; Biological Process: amino acid transport (GO:…
MELO3C007706	631.333	229.5	11.9697	4.0455	0.00676779	-1.64412	down	Cellular Component: cytosol (GO:0005829);; Biological Process: autophagy (GO:0006914);; Molecular Function: UDP-glycosyltransferase activity (GO:0008194);; Biological Process: flavonoid metabolic process (GO:0009812);; Molecular Function: transferase activity, transferring hexosyl groups (GO:0016758);; Biological Process: single-organism metabolic process (GO:0044710);;
MELO3C007711	1838.33	1069	24.1904	13.0849	0.0377808	-0.977922	down	Molecular Function: kinase activity (GO:0016301);; Cellular Component: intracellular membrane-bounded organelle (GO:0043231);; Biological Process: cellular metabolic process (GO:0044237);; Cellular Component: intracellular part (GO:0044424);; Biological Process: xylan metabolic process (GO:0045491);; Biological Process: response to stimulus (GO:0050896);;
MELO3C007721	2.33333	268	0.119292	16.1997	3.22343e-12	6.58443	up	Biological Process: cellular process (GO:0009987);; Cellular Component: intracellular organelle (GO:0043229);; Biological Process: system development (GO:0048731);; Biological Process: regulation of developmental process (GO:0050793);;
MELO3C007744	2780.67	9270	36.0747	113.026	0.0175262	1.56453	up	Molecular Function: 3-deoxy-7-phosphoheptulonate synthase activity (GO:0003849);; Cellular Component: mitochondrion (GO:0005739);; Biological Process: aromatic amino acid family biosynthetic process (GO:0009073);; Biological Process: chorismate biosynthetic process (GO:0009423);; Cellular Component: chloroplast (GO:0009507);; Biological Process: response to wounding (GO:0009611);; Biological Proc…
MELO3C007760	1686.33	5623	30.4649	94.5208	1.18184e-05	1.55054	up	Molecular Function: catalytic activity (GO:0003824);; Cellular Component: endosome (GO:0005768);; Cellular Component: trans-Golgi network (GO:0005802);; Cellular Component: plasma membrane (GO:0005886);; Biological Process: unidimensional cell growth (GO:0009826);; Biological Process: salicylic acid mediated signaling pathway (GO:0009863);; Biological Process: xyloglucan biosynthetic process (GO:…
MELO3C007762	1179.33	2809.5	15.8923	34.9896	0.0113845	1.05555	up	Cellular Component: endosome (GO:0005768);; Cellular Component: Golgi apparatus (GO:0005794);; Cellular Component: trans-Golgi network (GO:0005802);;
MELO3C007784	10006	3813	392.7	135.818	0.00053259	-1.61148	down	--
MELO3C007820	1226	693.5	40.8859	21.4943	0.0469135	-1.01764	down	Cellular Component: mitochondrion (GO:0005739);; Biological Process: carotenoid biosynthetic process (GO:0016117);; Biological Process: glucosinolate biosynthetic process (GO:0019761);; Biological Process: protein autophosphorylation (GO:0046777);;
MELO3C007857	387	1126.5	6.49254	17.2222	0.00741424	1.30959	up	Cellular Component: proteasome complex (GO:0000502);; Molecular Function: ATP binding (GO:0005524);; Cellular Component: mitochondrion (GO:0005739);; Cellular Component: plasma membrane (GO:0005886);; Biological Process: glucose metabolic process (GO:0006006);; Biological Process: cellular protein modification process (GO:0006464);; Biological Process: ubiquitin-dependent protein catabolic proces…
MELO3C007868	173	964.5	4.14922	21.5745	5.35804e-06	2.26849	up	Biological Process: defense response to nematode (GO:0002215);; Molecular Function: peroxidase activity (GO:0004601);; Molecular Function: protein binding (GO:0005515);; Cellular Component: cell wall (GO:0005618);; Cellular Component: vacuolar membrane (GO:0005774);; Cellular Component: Golgi apparatus (GO:0005794);; Cellular Component: cytosol (GO:0005829);; Biological Process: response to oxida…
MELO3C007913	1911	899	52.4567	22.6575	0.00276324	-1.30503	down	Biological Process: MAPK cascade (GO:0000165);; Biological Process: respiratory burst involved in defense response (GO:0002679);; Cellular Component: cell wall (GO:0005618);; Cellular Component: vacuole (GO:0005773);; Biological Process: protein targeting to membrane (GO:0006612);; Biological Process: membrane fusion (GO:0006944);; Biological Process: detection of biotic stimulus (GO:0009595);; B…
MELO3C007917	2997.33	1214	86.675	31.9465	0.000116247	-1.53463	down	Biological Process: response to hypoxia (GO:0001666);; Molecular Function: thiosulfate sulfurtransferase activity (GO:0004792);; Cellular Component: nucleus (GO:0005634);; Biological Process: iron ion transport (GO:0006826);; Biological Process: response to stress (GO:0006950);; Biological Process: response to oxidative stress (GO:0006979);; Biological Process: aging (GO:0007568);; Cellular Compo…
MELO3C007997	2892	1522	38.0986	21.2575	0.00862946	-1.10426	down	Cellular Component: DNA-directed RNA polymerase IV complex (GO:0000418);; Cellular Component: DNA-directed RNA polymerase V complex (GO:0000419);; Biological Process: DNA methylation on cytosine within a CHH sequence (GO:0010426);; Biological Process: production of siRNA involved in RNA interference (GO:0030422);;
MELO3C008026	498.667	1398.5	10.404	27.166	0.00543269	1.29873	up	Molecular Function: protein binding (GO:0005515);; Cellular Component: vacuolar membrane (GO:0005774);; Cellular Component: plasma membrane (GO:0005886);; Biological Process: cellular aromatic compound metabolic process (GO:0006725);; Biological Process: unidimensional cell growth (GO:0009826);; Biological Process: response to organic substance (GO:0010033);; Biological Process: regulation of hor…
MELO3C008136	6.33333	234	0.10107	3.96856	3.05369e-08	4.93019	up	Molecular Function: L-aspartate:2-oxoglutarate aminotransferase activity (GO:0004069);; Molecular Function: copper ion binding (GO:0005507);; Cellular Component: mitochondrion (GO:0005739);; Cellular Component: Golgi apparatus (GO:0005794);; Cellular Component: cytosol (GO:0005829);; Biological Process: methylation-dependent chromatin silencing (GO:0006346);; Biological Process: cell-cell signali…
MELO3C008158	169	544	1.791	5.30093	0.0377808	1.47607	up	Biological Process: developmental process involved in reproduction (GO:0003006);; Molecular Function: protein binding (GO:0005515);; Cellular Component: cytosol (GO:0005829);; Biological Process: cellular protein modification process (GO:0006464);; Biological Process: cell cycle (GO:0007049);; Biological Process: response to blue light (GO:0009637);; Biological Process: post-embryonic development…
MELO3C008186	133.333	12	3.93755	0.291653	0.0153628	-3.83079	down	Molecular Function: peroxidase activity (GO:0004601);; Molecular Function: protein binding (GO:0005515);; Cellular Component: nucleus (GO:0005634);; Cellular Component: vacuolar membrane (GO:0005774);; Cellular Component: Golgi apparatus (GO:0005794);; Cellular Component: cytosol (GO:0005829);; Biological Process: iron ion transport (GO:0006826);; Biological Process: response to oxidative stress …
MELO3C008207	1800.67	674	16.0846	5.74722	0.00937778	-1.65843	down	Molecular Function: protein kinase activity (GO:0004672);; Molecular Function: protein serine/threonine kinase activity (GO:0004674);; Molecular Function: binding (GO:0005488);; Molecular Function: ATP binding (GO:0005524);; Cellular Component: mitochondrion (GO:0005739);; Cellular Component: plasma membrane (GO:0005886);; Biological Process: protein phosphorylation (GO:0006468);; Biological Proc…
MELO3C008236	1383.33	2924.5	14.554	28.545	0.0489673	0.892775	up	Biological Process: polysaccharide biosynthetic process (GO:0000271);; Cellular Component: endosome (GO:0005768);; Cellular Component: vacuolar membrane (GO:0005774);; Cellular Component: Golgi apparatus (GO:0005794);; Cellular Component: trans-Golgi network (GO:0005802);; Biological Process: response to stress (GO:0006950);; Molecular Function: methyltransferase activity (GO:0008168);; Cellular …
MELO3C008275	8539.67	5014	78.53	42.0648	0.0458958	-0.992202	down	--
MELO3C008417	857.333	390	18.8956	7.70488	0.0138577	-1.3712	down	Cellular Component: endoplasmic reticulum (GO:0005783);; Cellular Component: integral component of plasma membrane (GO:0005887);; Biological Process: transport (GO:0006810);; Biological Process: carbohydrate transport (GO:0008643);; Cellular Component: chloroplast (GO:0009507);; Biological Process: plant-type cell wall modification (GO:0009827);; Biological Process: pollen tube growth (GO:0009860…
MELO3C008421	434.333	2029	8.9039	37.8793	6.89364e-05	2.03068	up	Biological Process: maltose metabolic process (GO:0000023);; Molecular Function: catalytic activity (GO:0003824);; Molecular Function: enzyme inhibitor activity (GO:0004857);; Molecular Function: protein binding (GO:0005515);; Cellular Component: cell wall (GO:0005618);; Biological Process: pentose-phosphate shunt (GO:0006098);; Biological Process: regulation of carbohydrate metabolic process (GO…
MELO3C008487	5529.33	3326	844.818	471.845	0.0456951	-0.932609	down	Molecular Function: endonuclease activity (GO:0004519);;
MELO3C008534	60.6667	361	1.14097	6.24853	0.00248197	2.3749	up	Biological Process: response to hypoxia (GO:0001666);; Molecular Function: DNA binding (GO:0003677);; Molecular Function: transcription factor activity, sequence-specific DNA binding (GO:0003700);; Cellular Component: nucleus (GO:0005634);; Biological Process: trehalose biosynthetic process (GO:0005992);; Biological Process: regulation of transcription, DNA-templated (GO:0006355);; Biological Pro…
MELO3C008557	1133.33	2779.5	10.6828	24.0789	0.00809875	1.1059	up	Molecular Function: glutamine-fructose-6-phosphate transaminase (isomerizing) activity (GO:0004360);; Cellular Component: mitochondrion (GO:0005739);; Cellular Component: cytosol (GO:0005829);; Biological Process: glucosamine biosynthetic process (GO:0006042);; Biological Process: gluconeogenesis (GO:0006094);; Biological Process: cytoskeleton organization (GO:0007010);; Biological Process: prote…
MELO3C008659	1073.33	2388.5	18.5089	38.8897	0.0319098	0.999075	up	Cellular Component: exosome (RNase complex) (GO:0000178);; Biological Process: response to hypoxia (GO:0001666);; Molecular Function: RNA binding (GO:0003723);; Cellular Component: extracellular region (GO:0005576);; Cellular Component: nucleus (GO:0005634);; Cellular Component: plasma membrane (GO:0005886);; Biological Process: protein targeting to membrane (GO:0006612);; Biological Process: nuc…
MELO3C008739	16	101	0.536622	3.369	0.0456951	2.50844	up	Cellular Component: extracellular region (GO:0005576);;
MELO3C008775	5400.33	2916	122.523	60.068	0.0134362	-1.13084	down	Biological Process: vacuole organization (GO:0007033);;
MELO3C008901	559.667	1298.5	12.097	25.749	0.0490241	1.01074	up	Biological Process: cell morphogenesis (GO:0000902);; Cellular Component: nucleus (GO:0005634);; Cellular Component: cytosol (GO:0005829);;
MELO3C009027	515.333	1670.5	4.59134	12.0613	0.00747958	1.50927	up	Cellular Component: extracellular region (GO:0005576);; Biological Process: proteolysis (GO:0006508);; Molecular Function: serine-type peptidase activity (GO:0008236);; Cellular Component: chloroplast thylakoid lumen (GO:0009543);; Biological Process: chlorophyll catabolic process (GO:0015996);; Cellular Component: membrane (GO:0016020);; Biological Process: intracellular signal transduction (GO:…
MELO3C009092	6281	3314	128.991	61.607	0.0102605	-1.15558	down	Cellular Component: nucleus (GO:0005634);; Cellular Component: mitochondrion (GO:0005739);; Biological Process: cellular aromatic compound metabolic process (GO:0006725);; Biological Process: signal transduction (GO:0007165);; Cellular Component: plastid (GO:0009536);; Biological Process: response to salicylic acid (GO:0009751);; Biological Process: carboxylic acid metabolic process (GO:0019752);…
MELO3C009097	1324.33	3100.5	23.4584	51.4892	0.043189	1.03856	up	Biological Process: MAPK cascade (GO:0000165);; Biological Process: response to reactive oxygen species (GO:0000302);; Biological Process: response to hypoxia (GO:0001666);; Biological Process: respiratory burst involved in defense response (GO:0002679);; Molecular Function: transcription factor activity, sequence-specific DNA binding (GO:0003700);; Molecular Function: protein binding (GO:0005515…
MELO3C009128	1732.67	938.5	19.4235	9.68362	0.0434281	-1.10202	down	Molecular Function: ubiquitin-protein transferase activity (GO:0004842);; Cellular Component: nucleus (GO:0005634);; Cellular Component: cytoplasm (GO:0005737);; Biological Process: ubiquitin-dependent protein catabolic process (GO:0006511);; Biological Process: toxin catabolic process (GO:0009407);; Biological Process: anatomical structure morphogenesis (GO:0009653);; Biological Process: respons…
MELO3C009141	160.667	760	5.62031	24.5759	0.000299343	2.02534	up	Cellular Component: cytoplasm (GO:0005737);; Molecular Function: phosphatidylethanolamine binding (GO:0008429);; Biological Process: seed dormancy process (GO:0010162);; Biological Process: myo-inositol hexakisphosphate biosynthetic process (GO:0010264);; Biological Process: positive regulation of transcription, DNA-templated (GO:0045893);;
MELO3C009182	91.3333	756.5	1.28942	10.4336	0.0315403	2.91025	up	Biological Process: very long-chain fatty acid metabolic process (GO:0000038);; Biological Process: polysaccharide biosynthetic process (GO:0000271);; Molecular Function: 1-acylglycerol-3-phosphate O-acyltransferase activity (GO:0003841);; Cellular Component: mitochondrion (GO:0005739);; Cellular Component: endoplasmic reticulum (GO:0005783);; Biological Process: phosphatidylglycerol biosynthetic…
MELO3C009201	603.667	2539	11.8955	46.5677	2.47271e-07	1.87262	up	Cellular Component: mitochondrion (GO:0005739);;
MELO3C009205	324	1010.5	7.57967	21.6984	0.00561204	1.47198	up	Biological Process: transition metal ion transport (GO:0000041);;
MELO3C009286	1573	829.5	26.795	12.9653	0.0319098	-1.14341	down	Cellular Component: chromatin (GO:0000785);; Cellular Component: nucleus (GO:0005634);; Cellular Component: plasma membrane (GO:0005886);; Biological Process: DNA-dependent DNA replication (GO:0006261);; Biological Process: DNA methylation (GO:0006306);; Biological Process: chromatin silencing (GO:0006342);; Biological Process: response to stress (GO:0006950);; Cellular Component: chloroplast (GO…
MELO3C009294	519.667	1332	12.4679	30.0762	0.016554	1.15227	up	Molecular Function: UDP-glucose transmembrane transporter activity (GO:0005460);; Molecular Function: protein binding (GO:0005515);; Cellular Component: plasma membrane (GO:0005886);; Biological Process: response to aluminum ion (GO:0010044);; Cellular Component: vesicle membrane (GO:0012506);; Biological Process: UDP-glucose transport (GO:0015786);; Cellular Component: integral component of memb…
MELO3C009409	1029.67	2534	37.7137	86.0897	0.0083292	1.11523	up	Cellular Component: extracellular region (GO:0005576);;
MELO3C009425	1223.33	263.5	20.8191	3.88286	2.20614e-07	-2.51097	down	Molecular Function: monooxygenase activity (GO:0004497);; Molecular Function: binding (GO:0005488);; Biological Process: response to UV (GO:0009411);; Biological Process: response to organic substance (GO:0010033);; Cellular Component: membrane (GO:0016020);; Biological Process: monoterpenoid biosynthetic process (GO:0016099);; Molecular Function: oxidoreductase activity, acting on paired donors,…
MELO3C009465	120.667	893.5	5.75215	40.5716	2.65215e-07	2.76697	up	Biological Process: transition metal ion transport (GO:0000041);; Molecular Function: transcription factor activity, sequence-specific DNA binding (GO:0003700);; Molecular Function: transcription cofactor activity (GO:0003712);; Cellular Component: nucleus (GO:0005634);; Cellular Component: vacuole (GO:0005773);; Cellular Component: plasma membrane (GO:0005886);; Biological Process: protein targe…
MELO3C009512	117	439.5	4.1182	14.7293	0.0261249	1.71072	up	Cellular Component: nucleus (GO:0005634);;
MELO3C009530	792.333	2869.5	22.6633	73.5493	0.00411186	1.58491	up	Biological Process: MAPK cascade (GO:0000165);; Biological Process: respiratory burst involved in defense response (GO:0002679);; Cellular Component: mitochondrion (GO:0005739);; Biological Process: protein targeting to membrane (GO:0006612);; Biological Process: membrane fusion (GO:0006944);; Cellular Component: chloroplast (GO:0009507);; Biological Process: systemic acquired resistance, salicyl…
MELO3C009531	102	719.5	3.07492	19.9194	3.61221e-06	2.57476	up	Biological Process: MAPK cascade (GO:0000165);; Biological Process: respiratory burst involved in defense response (GO:0002679);; Cellular Component: mitochondrion (GO:0005739);; Biological Process: protein targeting to membrane (GO:0006612);; Biological Process: membrane fusion (GO:0006944);; Cellular Component: chloroplast (GO:0009507);; Biological Process: systemic acquired resistance, salicyl…
MELO3C009543	227	1307	4.20778	22.1518	0.000310346	2.28765	up	Biological Process: MAPK cascade (GO:0000165);; Biological Process: respiratory burst involved in defense response (GO:0002679);; Molecular Function: ubiquitin-protein transferase activity (GO:0004842);; Molecular Function: protein binding (GO:0005515);; Cellular Component: cytosol (GO:0005829);; Biological Process: protein targeting to membrane (GO:0006612);; Biological Process: membrane fusion …
MELO3C009550	1098	612	18.2383	9.69999	0.0489673	-1.06131	down	Molecular Function: RNA binding (GO:0003723);; Molecular Function: protein binding (GO:0005515);; Cellular Component: cytosol (GO:0005829);; Biological Process: mRNA processing (GO:0006397);; Biological Process: translational initiation (GO:0006413);; Molecular Function: poly(U) RNA binding (GO:0008266);; Cellular Component: chloroplast thylakoid membrane (GO:0009535);; Cellular Component: chloro…
MELO3C009551	1130.67	615.5	16.5518	8.55141	0.037613	-1.08116	down	Molecular Function: transcription factor activity, sequence-specific DNA binding (GO:0003700);; Cellular Component: nucleus (GO:0005634);; Biological Process: response to water deprivation (GO:0009414);; Biological Process: abscisic acid-activated signaling pathway (GO:0009738);; Biological Process: blue light signaling pathway (GO:0009785);; Biological Process: somatic embryogenesis (GO:0010262)…
MELO3C009572	802.667	205.5	9.56864	2.27783	0.00560848	-2.25195	down	Molecular Function: ATP binding (GO:0005524);; Cellular Component: mitochondrion (GO:0005739);; Cellular Component: plasma membrane (GO:0005886);; Biological Process: obsolete ATP catabolic process (GO:0006200);; Biological Process: multicellular organism development (GO:0007275);; Biological Process: response to water deprivation (GO:0009414);; Biological Process: response to abscisic acid (GO:0…
MELO3C009617	6.33333	62	0.210724	1.97285	0.0291866	3.08111	up	Biological Process: single-organism process (GO:0044699);; Biological Process: response to stimulus (GO:0050896);;
MELO3C009629	49.3333	247.5	2.40541	11.5466	0.0209192	2.20465	up	--
MELO3C009637	18.3333	178	0.698025	6.52466	0.00149616	3.10009	up	--
MELO3C009755	3.33333	66.5	0.0681967	1.59541	0.0027038	4.15801	up	Biological Process: MAPK cascade (GO:0000165);; Molecular Function: protein binding (GO:0005515);; Cellular Component: nucleus (GO:0005634);; Biological Process: cellular response to nitrogen starvation (GO:0006995);; Cellular Component: chloroplast (GO:0009507);; Biological Process: salicylic acid biosynthetic process (GO:0009697);; Biological Process: defense response to bacterium, incompatible…
MELO3C009789	9544.67	5238	144.623	72.0823	0.0329706	-1.10401	down	Molecular Function: glucan exo-1,3-beta-glucosidase activity (GO:0004338);; Molecular Function: beta-galactosidase activity (GO:0004565);; Cellular Component: extracellular region (GO:0005576);; Cellular Component: mitochondrion (GO:0005739);; Cellular Component: Golgi apparatus (GO:0005794);; Cellular Component: cytosol (GO:0005829);; Biological Process: calcium ion transport (GO:0006816);; Biol…
MELO3C009858	26.3333	281.5	0.915678	9.23608	8.87477e-05	3.18334	up	Biological Process: MAPK cascade (GO:0000165);; Biological Process: cell morphogenesis involved in differentiation (GO:0000904);; Biological Process: response to molecule of bacterial origin (GO:0002237);; Biological Process: respiratory burst involved in defense response (GO:0002679);; Biological Process: developmental process involved in reproduction (GO:0003006);; Molecular Function: calcium i…
MELO3C009900	9	340.5	0.470893	17.9528	0.0123976	5.15262	up	Molecular Function: nucleotide binding (GO:0000166);; Cellular Component: intracellular membrane-bounded organelle (GO:0043231);; Cellular Component: cytoplasmic part (GO:0044444);;
MELO3C009901	52.6667	674.5	0.834552	10.3512	0.0139952	3.54369	up	Biological Process: response to hypoxia (GO:0001666);; Molecular Function: ATP:ADP antiporter activity (GO:0005471);; Molecular Function: ATP binding (GO:0005524);; Cellular Component: mitochondrion (GO:0005739);; Cellular Component: endoplasmic reticulum (GO:0005783);; Cellular Component: plasma membrane (GO:0005886);; Biological Process: systemic acquired resistance, salicylic acid mediated sig…
MELO3C009920	1338.33	464	17.7891	5.63765	0.0358709	-1.7523	down	Cellular Component: plant-type vacuole (GO:0000325);; Cellular Component: vacuolar membrane (GO:0005774);; Cellular Component: plasma membrane (GO:0005886);; Biological Process: nitrogen compound metabolic process (GO:0006807);; Biological Process: oligopeptide transport (GO:0006857);; Biological Process: response to stress (GO:0006950);; Cellular Component: plasmodesma (GO:0009506);; Biological …
MELO3C010121	781.333	289.5	23.693	8.33614	0.00275654	-1.5935	down	Cellular Component: extracellular region (GO:0005576);; Cellular Component: cell wall (GO:0005618);; Biological Process: oligopeptide transport (GO:0006857);; Biological Process: response to salt stress (GO:0009651);; Cellular Component: cytoplasmic vesicle (GO:0016023);; Molecular Function: manganese ion binding (GO:0030145);; Cellular Component: extracellular matrix (GO:0031012);; Biological Pr…
MELO3C010136	7668	4000	93.204	45.0419	0.0106881	-1.13466	down	Cellular Component: nucleus (GO:0005634);; Biological Process: signal transduction (GO:0007165);; Biological Process: response to hormone (GO:0009725);; Biological Process: response to sucrose (GO:0009744);; Biological Process: response to fructose (GO:0009750);;
MELO3C010174	36.6667	222	0.352656	2.48421	0.0228895	2.46866	up	Biological Process: very long-chain fatty acid metabolic process (GO:0000038);; Molecular Function: nucleotide binding (GO:0000166);; Molecular Function: iron ion binding (GO:0005506);; Cellular Component: plasma membrane (GO:0005886);; Biological Process: fatty acid biosynthetic process (GO:0006633);; Biological Process: cuticle hydrocarbon biosynthetic process (GO:0006723);; Biological Process:…
MELO3C010178	82.3333	2099	1.53811	38.8965	0.000146586	4.49298	up	Cellular Component: plasma membrane (GO:0005886);; Biological Process: amino acid transport (GO:0006865);; Biological Process: Golgi to vacuole transport (GO:0006896);; Cellular Component: chloroplast (GO:0009507);; Biological Process: response to abiotic stimulus (GO:0009628);; Cellular Component: plant-type vacuole membrane (GO:0009705);; Biological Process: unidimensional cell growth (GO:00098…
MELO3C010215	110.333	463	1.2997	5.00602	0.00991335	1.85933	up	Molecular Function: serine-type carboxypeptidase activity (GO:0004185);; Cellular Component: extracellular space (GO:0005615);; Cellular Component: vacuole (GO:0005773);; Biological Process: proteolysis (GO:0006508);; Biological Process: microtubule nucleation (GO:0007020);; Biological Process: brassinosteroid mediated signaling pathway (GO:0009742);; Cellular Component: cytoplasmic vesicle (GO:0…
MELO3C010222	9571.67	4567.5	260.07	115.239	0.0368369	-1.27334	down	Molecular Function: translation initiation factor activity (GO:0003743);; Molecular Function: translation elongation factor activity (GO:0003746);; Cellular Component: nucleus (GO:0005634);; Cellular Component: Golgi apparatus (GO:0005794);; Biological Process: gluconeogenesis (GO:0006094);; Biological Process: glycolytic process (GO:0006096);; Biological Process: rRNA processing (GO:0006364);; B…
MELO3C010223	3688	1872.5	47.4955	22.0741	0.0112316	-1.20511	down	Molecular Function: transcription factor activity, sequence-specific DNA binding (GO:0003700);; Molecular Function: protein binding (GO:0005515);; Cellular Component: nucleus (GO:0005634);; Biological Process: regulation of transcription, DNA-templated (GO:0006355);; Biological Process: signal transduction (GO:0007165);; Biological Process: response to heat (GO:0009408);; Biological Process: resp…
MELO3C010264	411.667	1151.5	11.9897	30.7944	0.0106063	1.27563	up	--
MELO3C010309	24.3333	220.5	0.529117	5.40208	0.00106005	2.96204	up	Biological Process: long-chain fatty acid metabolic process (GO:0001676);; Biological Process: defense response to insect (GO:0002213);; Molecular Function: transporter activity (GO:0005215);; Cellular Component: endoplasmic reticulum membrane (GO:0005789);; Cellular Component: plasma membrane (GO:0005886);; Biological Process: lipid metabolic process (GO:0006629);; Molecular Function: oxidoreduc…
MELO3C010490	890.667	389	10.4724	4.22755	0.0161713	-1.44274	down	Cellular Component: lytic vacuole within protein storage vacuole (GO:0000327);; Molecular Function: protein binding (GO:0005515);; Cellular Component: vacuolar membrane (GO:0005774);; Cellular Component: endoplasmic reticulum lumen (GO:0005788);; Cellular Component: Golgi apparatus (GO:0005794);; Cellular Component: plasma membrane (GO:0005886);; Biological Process: response to heat (GO:0009408);…
MELO3C010501	592.333	1442.5	45.4947	101.446	0.0469839	1.05552	up	Biological Process: MAPK cascade (GO:0000165);; Biological Process: response to hypoxia (GO:0001666);; Molecular Function: DNA binding (GO:0003677);; Molecular Function: transcription factor activity, sequence-specific DNA binding (GO:0003700);; Cellular Component: nucleus (GO:0005634);; Biological Process: regulation of transcription, DNA-templated (GO:0006355);; Biological Process: protein targ…
MELO3C010518	305.333	99.5	3.67917	1.84392	0.0350552	-1.72667	down	Cellular Component: mitochondrion (GO:0005739);; Biological Process: biosynthetic process (GO:0009058);; Cellular Component: chloroplast thylakoid (GO:0009534);; Biological Process: post-embryonic development (GO:0009791);; Cellular Component: membrane (GO:0016020);; Molecular Function: naringenin-chalcone synthase activity (GO:0016210);; Biological Process: single-organism developmental process …
MELO3C010608	110.333	897	1.97917	15.6124	6.07605e-08	2.84456	up	Biological Process: maltose metabolic process (GO:0000023);; Biological Process: rRNA processing (GO:0006364);; Cellular Component: PSII associated light-harvesting complex II (GO:0009517);; Cellular Component: photosystem II (GO:0009523);; Biological Process: thylakoid membrane organization (GO:0010027);; Biological Process: stomatal complex morphogenesis (GO:0010103);; Biological Process: nonph…
MELO3C010675	13358.7	33137.5	198.745	444.262	0.0396063	1.1282	up	Molecular Function: ATP citrate synthase activity (GO:0003878);; Molecular Function: succinate-CoA ligase (ADP-forming) activity (GO:0004775);; Molecular Function: ATP binding (GO:0005524);; Cellular Component: cytosol (GO:0005829);; Biological Process: acetyl-CoA biosynthetic process (GO:0006085);; Biological Process: protein targeting to vacuole (GO:0006623);; Biological Process: fatty acid bio…
MELO3C010711	1465	780	25.5394	12.6158	0.0199201	-1.09671	down	Biological Process: proteolysis (GO:0006508);; Cellular Component: chloroplast (GO:0009507);; Cellular Component: membrane (GO:0016020);;
MELO3C010723	4256.33	2398.5	47.6779	26.382	0.0203416	-1.03261	down	Molecular Function: DNA binding (GO:0003677);; Molecular Function: nuclease activity (GO:0004518);; Biological Process: nucleic acid phosphodiester bond hydrolysis (GO:0090305);;
MELO3C010742	1810.67	957.5	33.3365	16.3175	0.0136118	-1.10924	down	Cellular Component: nucleus (GO:0005634);; Molecular Function: zinc ion binding (GO:0008270);;
MELO3C010811	32	195.5	0.856853	5.088	0.0388657	2.52127	up	Biological Process: telomere maintenance (GO:0000723);; Molecular Function: DNA binding (GO:0003677);; Molecular Function: transcription factor activity, sequence-specific DNA binding (GO:0003700);; Cellular Component: nucleus (GO:0005634);; Cellular Component: mitochondrion (GO:0005739);; Biological Process: DNA recombination (GO:0006310);; Biological Process: sulfur compound metabolic process (…
MELO3C010846	2231	4914	40.6955	82.8848	0.0271344	0.952696	up	Cellular Component: plasma membrane (GO:0005886);; Cellular Component: chloroplast (GO:0009507);; Biological Process: root hair elongation (GO:0048767);;
MELO3C010866	91493.7	27788	3678.95	1043.91	0.0175262	-1.91734	down	--
MELO3C010919	4.66667	57	0.122597	1.58229	0.0169184	3.50132	up	Biological Process: MAPK cascade (GO:0000165);; Biological Process: respiratory burst involved in defense response (GO:0002679);; Cellular Component: cell wall (GO:0005618);; Cellular Component: vacuole (GO:0005773);; Biological Process: protein targeting to membrane (GO:0006612);; Biological Process: membrane fusion (GO:0006944);; Biological Process: detection of biotic stimulus (GO:0009595);; B…
MELO3C010953	8	120	0.198417	2.95716	0.000847479	3.72701	up	Biological Process: response to UV (GO:0009411);; Cellular Component: plant-type cell wall (GO:0009505);; Biological Process: flavonoid biosynthetic process (GO:0009813);; Biological Process: pollen tube growth (GO:0009860);; Molecular Function: pectinesterase activity (GO:0030599);; Biological Process: cell wall modification (GO:0042545);; Cellular Component: intracellular membrane-bounded organ…
MELO3C011000	349.333	1678.5	7.97119	37.8091	2.58022e-07	2.05109	up	Cellular Component: nucleus (GO:0005634);; Cellular Component: mitochondrion (GO:0005739);; Cellular Component: cytosol (GO:0005829);; Cellular Component: plastid (GO:0009536);; Biological Process: cytokinin biosynthetic process (GO:0009691);; Biological Process: maintenance of floral meristem identity (GO:0010076);; Biological Process: maintenance of inflorescence meristem identity (GO:0010077);…
MELO3C011041	7171.33	15940.5	149.621	309.395	0.0493011	0.97579	up	Molecular Function: ATP binding (GO:0005524);; Cellular Component: cell wall (GO:0005618);; Cellular Component: nucleus (GO:0005634);; Cellular Component: nuclear envelope (GO:0005635);; Cellular Component: mitochondrion (GO:0005739);; Cellular Component: vacuole (GO:0005773);; Cellular Component: Golgi apparatus (GO:0005794);; Cellular Component: cytosol (GO:0005829);; Cellular Component: plasma…
MELO3C011076	1304.33	3363	6.52791	9.86947	0.00291336	1.12427	up	Cellular Component: extracellular region (GO:0005576);; Cellular Component: plasma membrane (GO:0005886);; Biological Process: response to ethylene (GO:0009723);; Biological Process: multidimensional cell growth (GO:0009825);;
MELO3C011099	3809	1903.5	70.4033	32.4168	0.00406094	-1.1999	down	Biological Process: response to molecule of fungal origin (GO:0002238);; Cellular Component: cytoplasm (GO:0005737);; Biological Process: iron ion transport (GO:0006826);; Biological Process: cellular response to iron ion starvation (GO:0010106);; Biological Process: response to nitrate (GO:0010167);; Biological Process: nitrate transport (GO:0015706);;
MELO3C011166	171.333	687.5	8.08299	29.6411	0.00335803	1.79876	up	Molecular Function: calcium ion binding (GO:0005509);; Molecular Function: protein binding (GO:0005515);; Biological Process: signal transduction (GO:0007165);; Biological Process: double fertilization forming a zygote and endosperm (GO:0009567);; Biological Process: response to bacterium (GO:0009617);; Biological Process: systemic acquired resistance (GO:0009627);; Biological Process: response t…
MELO3C011172	807	1836.5	32.159	66.8007	0.034404	0.970562	up	Molecular Function: threonine-type endopeptidase activity (GO:0004298);; Cellular Component: nucleus (GO:0005634);; Cellular Component: vacuolar membrane (GO:0005774);; Cellular Component: cytosol (GO:0005829);; Cellular Component: proteasome core complex (GO:0005839);; Biological Process: glycolytic process (GO:0006096);; Biological Process: fatty acid beta-oxidation (GO:0006635);; Biological Pr…
MELO3C011183	2455.33	1229.5	69.3372	32.4882	0.00493448	-1.18303	down	--
MELO3C011197	524	226	23.2517	9.1704	0.0432521	-1.42306	down	Molecular Function: protein binding (GO:0005515);; Molecular Function: GTP binding (GO:0005525);; Cellular Component: nucleus (GO:0005634);; Biological Process: response to auxin (GO:0009733);; Biological Process: response to gibberellin (GO:0009739);; Biological Process: positive regulation of flower development (GO:0009911);; Biological Process: vegetative to reproductive phase transition of me…
MELO3C011224	102	589.5	0.893989	3.98175	0.0002197	2.26095	up	Molecular Function: ATP binding (GO:0005524);; Cellular Component: mitochondrion (GO:0005739);; Cellular Component: vacuolar membrane (GO:0005774);; Cellular Component: cytosol (GO:0005829);; Cellular Component: plasma membrane (GO:0005886);; Biological Process: obsolete ATP catabolic process (GO:0006200);; Biological Process: protein targeting to membrane (GO:0006612);; Biological Process: drug …
MELO3C011228	616.667	1419.5	18.6119	39.8492	0.0443851	1.02324	up	Cellular Component: cytoplasm (GO:0005737);; Molecular Function: N-acetyltransferase activity (GO:0008080);; Biological Process: metabolic process (GO:0008152);;
MELO3C011244	29	304.5	0.439293	4.38603	7.03053e-05	3.19607	up	Cellular Component: plasma membrane (GO:0005886);;
MELO3C011250	1072	4321.5	28.962	108.984	1.15901e-07	1.80683	up	Molecular Function: double-stranded DNA binding (GO:0003690);; Molecular Function: transcription factor activity, sequence-specific DNA binding (GO:0003700);; Cellular Component: nucleus (GO:0005634);; Biological Process: mRNA export from nucleus (GO:0006406);; Molecular Function: zinc ion binding (GO:0008270);; Biological Process: positive regulation of cell proliferation (GO:0008284);; Biologic…
MELO3C011253	1368.33	3203.5	25.1525	55.6457	0.0175262	1.0701	up	Cellular Component: endosome (GO:0005768);; Cellular Component: Golgi apparatus (GO:0005794);; Cellular Component: trans-Golgi network (GO:0005802);; Cellular Component: plasma membrane (GO:0005886);; Biological Process: purine nucleobase transport (GO:0006863);; Molecular Function: organic anion transmembrane transporter activity (GO:0008514);; Biological Process: carbohydrate transport (GO:0008…
MELO3C011277	1240.67	2797.5	19.8756	41.9193	0.0229248	0.998855	up	Cellular Component: endosome (GO:0005768);; Cellular Component: vacuole (GO:0005773);; Cellular Component: vacuolar membrane (GO:0005774);; Cellular Component: caveola (GO:0005901);; Biological Process: endocytosis (GO:0006897);; Cellular Component: plasmodesma (GO:0009506);; Biological Process: ethylene-activated signaling pathway (GO:0009873);; Biological Process: nodulation (GO:0009877);; Biol…
MELO3C011295	17.3333	331.5	0.288161	5.90319	2.66704e-06	4.0362	up	Biological Process: response to molecule of bacterial origin (GO:0002237);; Biological Process: immune system process (GO:0002376);; Molecular Function: transcription factor activity, sequence-specific DNA binding (GO:0003700);; Molecular Function: protein binding (GO:0005515);; Cellular Component: nucleus (GO:0005634);; Biological Process: regulation of transcription, DNA-templated (GO:0006355);…
MELO3C011315	854	1873	14.7398	30.0293	0.0467097	0.943352	up	Cellular Component: nucleus (GO:0005634);;
MELO3C011319	1988.67	617	66.566	18.8165	0.00543219	-1.92551	down	Molecular Function: protein binding (GO:0005515);; Cellular Component: nucleus (GO:0005634);; Cellular Component: chloroplast (GO:0009507);; Biological Process: response to virus (GO:0009615);; Biological Process: glutamine secretion (GO:0010585);; Cellular Component: integral component of membrane (GO:0016021);; Biological Process: modulation by virus of host morphology or physiology (GO:0019048…
MELO3C011329	1802.67	5016.5	23.6056	61.9554	0.000640085	1.30771	up	Biological Process: polysaccharide biosynthetic process (GO:0000271);; Molecular Function: copper ion binding (GO:0005507);; Cellular Component: vacuolar membrane (GO:0005774);; Cellular Component: cytosol (GO:0005829);; Molecular Function: L-ascorbate oxidase activity (GO:0008447);; Biological Process: nucleotide biosynthetic process (GO:0009165);; Cellular Component: plant-type cell wall (GO:00…
MELO3C011366	1588.33	4009	15.4697	36.2626	0.00394827	1.15618	up	Cellular Component: vacuolar membrane (GO:0005774);; Biological Process: carbohydrate metabolic process (GO:0005975);; Molecular Function: beta-glucosidase activity (GO:0008422);; Molecular Function: xylan 1,4-beta-xylosidase activity (GO:0009044);; Cellular Component: plant-type cell wall (GO:0009505);; Cellular Component: plasmodesma (GO:0009506);; Cellular Component: chloroplast (GO:0009507);;…
MELO3C011369	1861.67	636.5	28.7829	8.98253	0.00471936	-1.76276	down	Cellular Component: endosome (GO:0005768);; Cellular Component: Golgi apparatus (GO:0005794);; Cellular Component: trans-Golgi network (GO:0005802);; Biological Process: methylation-dependent chromatin silencing (GO:0006346);; Biological Process: protein glycosylation (GO:0006486);; Biological Process: pollen exine formation (GO:0010584);; Cellular Component: integral component of membrane (GO:00…
MELO3C011379	3831.33	1825.5	63.8827	28.5084	0.00196742	-1.285	down	Molecular Function: protein binding (GO:0005515);; Cellular Component: Golgi stack (GO:0005795);; Cellular Component: plasma membrane (GO:0005886);; Biological Process: protein folding (GO:0006457);; Cellular Component: plastid (GO:0009536);; Biological Process: phototropism (GO:0009638);; Biological Process: response to abscisic acid (GO:0009737);; Biological Process: positive gravitropism (GO:0…
MELO3C011416	6031	16079	102.97	225.809	0.00491077	1.23278	up	Cellular Component: Golgi trans cisterna (GO:0000138);; Molecular Function: protein binding (GO:0005515);; Cellular Component: extracellular region (GO:0005576);; Cellular Component: cell wall (GO:0005618);; Cellular Component: nucleus (GO:0005634);; Cellular Component: vacuolar membrane (GO:0005774);; Cellular Component: Golgi apparatus (GO:0005794);; Cellular Component: cytosol (GO:0005829);; B…
MELO3C011421	169.333	667	3.82619	13.7468	0.00460313	1.7964	up	Biological Process: DNA damage checkpoint (GO:0000077);; Molecular Function: phospholipase A2 activity (GO:0004623);; Molecular Function: ATP binding (GO:0005524);; Cellular Component: cell wall (GO:0005618);; Cellular Component: nuclear envelope (GO:0005635);; Cellular Component: mitochondrion (GO:0005739);; Cellular Component: cytosol (GO:0005829);; Cellular Component: plasma membrane (GO:00058…
MELO3C011439	1530	3321.5	45.7229	90.6723	0.0344204	0.911521	up	Molecular Function: 6,7-dimethyl-8-ribityllumazine synthase activity (GO:0000906);; Biological Process: glucose catabolic process (GO:0006007);; Biological Process: riboflavin biosynthetic process (GO:0009231);; Cellular Component: riboflavin synthase complex (GO:0009349);; Cellular Component: chloroplast stroma (GO:0009570);; Biological Process: jasmonic acid mediated signaling pathway (GO:00098…
MELO3C011443	3224.67	7654	56.096	121.372	0.0276216	1.02936	up	Biological Process: toxin catabolic process (GO:0009407);; Biological Process: response to UV (GO:0009411);; Biological Process: response to abiotic stimulus (GO:0009628);; Biological Process: salicylic acid metabolic process (GO:0009696);; Biological Process: flavonoid biosynthetic process (GO:0009813);; Biological Process: shoot system morphogenesis (GO:0010016);; Molecular Function: abscisic a…
MELO3C011474	130.333	490	4.40184	14.7944	0.031019	1.64261	up	--
MELO3C011475	249	2648.5	6.64144	67.96	0.0105684	3.26718	up	--
MELO3C011476	6.33333	82.5	0.230697	3.19977	0.0263937	3.62268	up	Molecular Function: catalytic activity (GO:0003824);; Molecular Function: binding (GO:0005488);; Biological Process: response to stress (GO:0006950);; Biological Process: cellular process (GO:0009987);; Cellular Component: intracellular part (GO:0044424);;
MELO3C011482	1753.67	4306	20.4084	45.9368	0.0157843	1.09205	up	Molecular Function: ATP citrate synthase activity (GO:0003878);; Molecular Function: succinate-CoA ligase (ADP-forming) activity (GO:0004775);; Molecular Function: ATP binding (GO:0005524);; Cellular Component: cytosol (GO:0005829);; Cellular Component: plasma membrane (GO:0005886);; Biological Process: acetyl-CoA biosynthetic process (GO:0006085);; Biological Process: generation of precursor met…
MELO3C011570	1545	5251.5	13.1468	40.8465	0.0360219	1.56617	up	Molecular Function: alpha-1,4-glucosidase activity (GO:0004558);; Cellular Component: cytosol (GO:0005829);; Biological Process: starch metabolic process (GO:0005982);; Molecular Function: xylan 1,4-beta-xylosidase activity (GO:0009044);; Cellular Component: plant-type cell wall (GO:0009505);; Cellular Component: plasmodesma (GO:0009506);; Cellular Component: chloroplast (GO:0009507);; Biological…
MELO3C011706	1886.67	532	57.9979	14.4284	2.90648e-07	-2.03239	down	Molecular Function: hydrolase activity, hydrolyzing O-glycosyl compounds (GO:0004553);; Cellular Component: cell wall (GO:0005618);; Cellular Component: Golgi apparatus (GO:0005794);; Biological Process: cellular glucan metabolic process (GO:0006073);; Biological Process: response to heat (GO:0009408);; Biological Process: response to cold (GO:0009409);; Cellular Component: plant-type cell wall (…
MELO3C011758	670.667	274.5	20.6242	7.81483	0.0190015	-1.52344	down	Molecular Function: protein binding (GO:0005515);; Cellular Component: cytosol (GO:0005829);; Biological Process: protein targeting to vacuole (GO:0006623);; Biological Process: membrane fusion (GO:0006944);; Cellular Component: chloroplast (GO:0009507);; Biological Process: trichome differentiation (GO:0010026);; Biological Process: regulation of epidermal cell division (GO:0010482);; Biological…
MELO3C011759	2025.33	1031	25.2924	11.8251	0.00741424	-1.1928	down	Molecular Function: DNA binding (GO:0003677);; Molecular Function: chromatin binding (GO:0003682);; Molecular Function: binding (GO:0005488);; Cellular Component: nucleus (GO:0005634);; Cellular Component: cytoplasm (GO:0005737);; Biological Process: transcription, DNA-templated (GO:0006351);; Biological Process: gravitropism (GO:0009630);; Biological Process: embryo development ending in seed do…
MELO3C011761	18452.7	8978	295.409	132.085	0.0166238	-1.25141	down	Molecular Function: aspartic-type endopeptidase activity (GO:0004190);; Cellular Component: extracellular region (GO:0005576);; Cellular Component: endoplasmic reticulum (GO:0005783);; Biological Process: proteolysis (GO:0006508);; Biological Process: defense response (GO:0006952);; Biological Process: response to water deprivation (GO:0009414);; Biological Process: salicylic acid metabolic proce…
MELO3C011801	1842.33	580.5	34.1149	9.79531	0.0187408	-1.90229	down	Molecular Function: protein binding (GO:0005515);; Cellular Component: extracellular region (GO:0005576);; Cellular Component: plasma membrane (GO:0005886);; Cellular Component: cell cortex (GO:0005938);; Biological Process: Golgi to vacuole transport (GO:0006896);; Cellular Component: chloroplast (GO:0009507);; Biological Process: response to abiotic stimulus (GO:0009628);; Cellular Component: p…
MELO3C011848	0	39	0	1.32783	0.000111381	-	up	Cellular Component: phosphatidylinositol 3-kinase complex, class IA (GO:0005943);; Cellular Component: chloroplast thylakoid (GO:0009534);;
MELO3C011869	1500	334.5	24.8363	5.02632	5.9765e-05	-2.40735	down	Molecular Function: iron ion binding (GO:0005506);; Cellular Component: endoplasmic reticulum (GO:0005783);; Biological Process: positive regulation of cell proliferation (GO:0008284);; Molecular Function: electron carrier activity (GO:0009055);; Biological Process: response to UV (GO:0009411);; Biological Process: response to organic substance (GO:0010033);; Biological Process: response to metal…
MELO3C011899	14.3333	163	0.323629	3.33667	0.00930972	3.23433	up	Molecular Function: O-acyltransferase activity (GO:0008374);; Biological Process: pollen development (GO:0009555);; Biological Process: anatomical structure morphogenesis (GO:0009653);; Biological Process: flavonoid biosynthetic process (GO:0009813);; Molecular Function: N-acyltransferase activity (GO:0016410);; Molecular Function: transferase activity (GO:0016740);; Biological Process: cellular …
MELO3C011900	397.333	1157	6.38455	17.412	0.0063429	1.36257	up	Biological Process: nitrogen compound metabolic process (GO:0006807);; Molecular Function: O-acyltransferase activity (GO:0008374);; Molecular Function: N-acyltransferase activity (GO:0016410);; Molecular Function: transferase activity, transferring acyl groups (GO:0016746);; Biological Process: cellular biosynthetic process (GO:0044249);; Biological Process: single-organism metabolic process (GO…
MELO3C011906	6061.67	3398.5	52.5883	26.8624	0.0220568	-1.0642	down	Molecular Function: protein kinase activity (GO:0004672);; Molecular Function: protein serine/threonine kinase activity (GO:0004674);; Molecular Function: ATP binding (GO:0005524);; Cellular Component: plasma membrane (GO:0005886);; Biological Process: protein phosphorylation (GO:0006468);; Biological Process: cation transport (GO:0006812);; Biological Process: cell-cell signaling (GO:0007267);; …
MELO3C011957	591	1690.5	12.1889	32.8966	0.00752216	1.34194	up	Cellular Component: vacuole (GO:0005773);; Cellular Component: plasma membrane (GO:0005886);; Biological Process: drug transmembrane transport (GO:0006855);; Biological Process: purine nucleobase transport (GO:0006863);; Biological Process: response to nematode (GO:0009624);; Cellular Component: plant-type vacuole membrane (GO:0009705);; Biological Process: proanthocyanidin biosynthetic process (…
MELO3C012015	504.667	47.5	9.52335	0.986282	0.000202986	-3.57428	down	Biological Process: multicellular organism development (GO:0007275);; Biological Process: regulation of hormone levels (GO:0010817);; Cellular Component: membrane (GO:0016020);; Biological Process: cellular component organization (GO:0016043);; Biological Process: cell growth (GO:0016049);; Cellular Component: intracellular membrane-bounded organelle (GO:0043231);; Biological Process: cellular me…
MELO3C012043	223	33	6.25142	0.874413	0.00114766	-2.92651	down	--
MELO3C012083	2586	1177	50.262	20.8257	0.00107069	-1.36761	down	--
MELO3C012135	221.667	2135.5	3.33213	30.214	1.94225e-06	3.08406	up	Biological Process: cellular aromatic compound metabolic process (GO:0006725);; Biological Process: ion transport (GO:0006811);; Biological Process: response to osmotic stress (GO:0006970);; Biological Process: response to hormone (GO:0009725);; Molecular Function: transferase activity, transferring glycosyl groups (GO:0016757);; Biological Process: carboxylic acid metabolic process (GO:0019752);…
MELO3C012166	265.333	72	4.24683	1.08883	0.0193298	-2.03842	down	Molecular Function: binding (GO:0005488);; Biological Process: terpenoid metabolic process (GO:0006721);; Biological Process: multicellular organism development (GO:0007275);; Molecular Function: steroid hydroxylase activity (GO:0008395);; Biological Process: lipid biosynthetic process (GO:0008610);; Biological Process: response to light stimulus (GO:0009416);; Cellular Component: plasmodesma (GO…
MELO3C012183	108	399.5	2.51091	8.93024	0.0340259	1.69542	up	Biological Process: defense response to nematode (GO:0002215);; Molecular Function: peroxidase activity (GO:0004601);; Molecular Function: protein binding (GO:0005515);; Cellular Component: extracellular region (GO:0005576);; Cellular Component: cell wall (GO:0005618);; Cellular Component: vacuolar membrane (GO:0005774);; Cellular Component: Golgi apparatus (GO:0005794);; Cellular Component: cyto…
MELO3C012193	641.333	187	9.98988	2.74771	0.00162219	-2.00545	down	Biological Process: obsolete protein import into nucleus, docking (GO:0000059);; Biological Process: microtubule cytoskeleton organization (GO:0000226);; Biological Process: cytokinesis by cell plate formation (GO:0000911);; Cellular Component: nuclear pore (GO:0005643);; Cellular Component: cytoplasm (GO:0005737);; Molecular Function: Ran GTPase binding (GO:0008536);; Molecular Function: protein…
MELO3C012320	517.667	1342	8.20952	20.1774	0.0146402	1.20931	up	Molecular Function: magnesium ion binding (GO:0000287);; Cellular Component: extracellular region (GO:0005576);; Cellular Component: vacuolar membrane (GO:0005774);; Cellular Component: endoplasmic reticulum membrane (GO:0005789);; Cellular Component: cytosol (GO:0005829);; Biological Process: sucrose biosynthetic process (GO:0005986);; Biological Process: sphingolipid metabolic process (GO:00066…
MELO3C012342	1	60.5	0.00967067	1.7516	0.000137514	5.72677	up	Cellular Component: intracellular organelle (GO:0043229);;
MELO3C012371	15291.3	4369.5	364.956	94.5991	0.0316297	-2.03054	down	Cellular Component: plasma membrane (GO:0005886);; Molecular Function: gamma-aminobutyric acid transmembrane transporter activity (GO:0015185);; Biological Process: gamma-aminobutyric acid transport (GO:0015812);; Biological Process: proline transport (GO:0015824);; Cellular Component: integral component of membrane (GO:0016021);; Biological Process: single-organism cellular process (GO:0044763);…
MELO3C012381	842.667	1997	30.6397	66.8481	0.019593	1.04555	up	Molecular Function: protein binding (GO:0005515);; Cellular Component: nucleus (GO:0005634);; Biological Process: positive regulation of DNA endoreduplication (GO:0032877);; Biological Process: sepal giant cell development (GO:0090393);;
MELO3C012382	2812.33	8644	90.2736	253.856	0.000111872	1.40481	up	Biological Process: response to hypoxia (GO:0001666);; Molecular Function: oxygen transporter activity (GO:0005344);; Molecular Function: iron ion binding (GO:0005506);; Cellular Component: cell wall (GO:0005618);; Cellular Component: cytoplasm (GO:0005737);; Cellular Component: cytosol (GO:0005829);; Cellular Component: plasma membrane (GO:0005886);; Biological Process: fatty acid metabolic proc…
MELO3C012387	6.66667	69.5	0.253307	2.60544	0.0192245	3.19477	up	Biological Process: cell morphogenesis (GO:0000902);; Biological Process: multicellular organism development (GO:0007275);; Cellular Component: plant-type cell wall (GO:0009505);; Biological Process: trichoblast differentiation (GO:0010054);; Cellular Component: cytoplasmic vesicle (GO:0016023);; Biological Process: cell growth (GO:0016049);; Biological Process: cell development (GO:0048468);; Bi…
MELO3C012398	45.6667	224	0.691616	3.217	0.0272115	2.12129	up	Biological Process: ER to Golgi vesicle-mediated transport (GO:0006888);; Cellular Component: plasmodesma (GO:0009506);; Cellular Component: chloroplast (GO:0009507);; Biological Process: systemic acquired resistance (GO:0009627);; Cellular Component: integral component of membrane (GO:0016021);; Biological Process: response to endoplasmic reticulum stress (GO:0034976);; Biological Process: amino…
MELO3C012478	3192	1512.5	45.9617	19.7867	0.0291866	-1.31512	down	Biological Process: regulation of transcription, DNA-templated (GO:0006355);;
MELO3C012542	4242.33	2329.5	86.3461	43.5386	0.0146291	-1.08037	down	Cellular Component: endosome (GO:0005768);; Cellular Component: Golgi apparatus (GO:0005794);; Cellular Component: trans-Golgi network (GO:0005802);; Biological Process: response to desiccation (GO:0009269);; Biological Process: response to salt stress (GO:0009651);; Biological Process: response to abscisic acid (GO:0009737);;
MELO3C012550	73.6667	1037.5	1.0103	13.6824	4.9189e-13	3.64655	up	Molecular Function: sugar:proton symporter activity (GO:0005351);; Cellular Component: vacuolar membrane (GO:0005774);; Cellular Component: plasma membrane (GO:0005886);; Biological Process: hexose transport (GO:0008645);; Biological Process: seed germination (GO:0009845);; Biological Process: cellular process (GO:0009987);; Molecular Function: pentose transmembrane transporter activity (GO:00151…
MELO3C012551	75	329.5	1.29803	5.84529	0.0215158	2.02917	up	Molecular Function: sugar:proton symporter activity (GO:0005351);; Molecular Function: galactose transmembrane transporter activity (GO:0005354);; Molecular Function: glucose transmembrane transporter activity (GO:0005355);; Molecular Function: myo-inositol transmembrane transporter activity (GO:0005365);; Cellular Component: vacuolar membrane (GO:0005774);; Cellular Component: plasma membrane (G…
MELO3C012561	178.667	0	1.45068	0	0.0218166	-	down	Cellular Component: mitochondrion (GO:0005739);; Biological Process: phloem or xylem histogenesis (GO:0010087);; Biological Process: sugar mediated signaling pathway (GO:0010182);; Biological Process: leaf vascular tissue pattern formation (GO:0010305);; Biological Process: cotyledon vascular tissue pattern formation (GO:0010588);; Biological Process: chloroplast RNA processing (GO:0031425);; Bio…
MELO3C012573	156	590	3.1915	9.39006	0.0440186	1.6871	up	Biological Process: mRNA splicing, via spliceosome (GO:0000398);; Biological Process: RNA methylation (GO:0001510);; Molecular Function: transcription factor activity, sequence-specific DNA binding (GO:0003700);; Cellular Component: cytosol (GO:0005829);; Biological Process: multicellular organism development (GO:0007275);; Biological Process: response to cold (GO:0009409);; Biological Process: r…
MELO3C012590	5750.33	2739.5	134.02	59.708	0.0205493	-1.26837	down	Molecular Function: DNA binding (GO:0003677);; Molecular Function: chromatin binding (GO:0003682);; Molecular Function: transcription factor activity, sequence-specific DNA binding (GO:0003700);; Molecular Function: protein binding (GO:0005515);; Cellular Component: cell wall (GO:0005618);; Cellular Component: nucleus (GO:0005634);; Biological Process: rRNA processing (GO:0006364);; Biological Pr…
MELO3C012624	627.333	287.5	13.6158	6.78927	0.0399812	-1.36197	down	Molecular Function: protein binding (GO:0005515);; Cellular Component: nucleoplasm (GO:0005654);; Cellular Component: mitochondrion (GO:0005739);; Biological Process: regulation of transcription, DNA-templated (GO:0006355);; Biological Process: pattern specification process (GO:0007389);; Cellular Component: plastid (GO:0009536);; Biological Process: determination of bilateral symmetry (GO:000985…
MELO3C012628	3587	2099.5	74.0276	39.6318	0.0312523	-0.99697	down	Molecular Function: metal ion binding (GO:0046872);;
MELO3C012718	622.667	1715.5	8.75214	22.915	0.00370554	1.26925	up	Cellular Component: peroxisome (GO:0005777);; Cellular Component: chloroplast (GO:0009507);; Molecular Function: acyl-CoA hydrolase activity (GO:0047617);;
MELO3C012836	1387.33	3538.5	16.9739	40.804	0.00335803	1.18659	up	Cellular Component: endosome (GO:0005768);; Cellular Component: trans-Golgi network (GO:0005802);; Biological Process: protein glycosylation (GO:0006486);; Biological Process: unidimensional cell growth (GO:0009826);; Biological Process: salicylic acid mediated signaling pathway (GO:0009863);; Biological Process: xyloglucan biosynthetic process (GO:0009969);; Biological Process: endomembrane syst…
MELO3C012852	286	774	2.96773	7.43497	0.0493528	1.22603	up	Biological Process: mitotic cell cycle (GO:0000278);; Biological Process: double-strand break repair via homologous recombination (GO:0000724);; Molecular Function: DNA binding (GO:0003677);; Molecular Function: transcription coactivator activity (GO:0003713);; Cellular Component: nucleus (GO:0005634);; Biological Process: DNA-dependent DNA replication (GO:0006261);; Biological Process: regulatio…
MELO3C012904	1412	693	17.1082	5.63697	0.00853113	-1.2209	down	Biological Process: fatty acid beta-oxidation (GO:0006635);; Biological Process: autophagy (GO:0006914);; Biological Process: toxin catabolic process (GO:0009407);; Biological Process: proteasome-mediated ubiquitin-dependent protein catabolic process (GO:0043161);; Biological Process: defense response to fungus (GO:0050832);; Biological Process: response to misfolded protein (GO:0051788);; Biolog…
MELO3C012934	276.333	885.5	8.85545	26.0997	0.00861741	1.48378	up	Molecular Function: transcription factor activity, sequence-specific DNA binding (GO:0003700);; Cellular Component: nucleus (GO:0005634);; Biological Process: regulation of transcription, DNA-templated (GO:0006355);; Molecular Function: protein dimerization activity (GO:0046983);; Biological Process: regulation of root development (GO:2000280);;
MELO3C012951	14.3333	95	0.439984	2.8282	0.0438053	2.55997	up	Molecular Function: protein binding (GO:0005515);; Cellular Component: nucleus (GO:0005634);; Biological Process: regulation of transcription, DNA-templated (GO:0006355);; Biological Process: response to water deprivation (GO:0009414);; Biological Process: response to external stimulus (GO:0009605);; Biological Process: response to auxin (GO:0009733);; Biological Process: auxin-activated signalin…
MELO3C012972	166.333	32.5	12.2215	1.99056	0.0145179	-2.68935	down	Molecular Function: transcription factor activity, sequence-specific DNA binding (GO:0003700);; Molecular Function: protein binding (GO:0005515);; Cellular Component: nucleus (GO:0005634);; Biological Process: transcription, DNA-templated (GO:0006351);; Biological Process: regulation of transcription, DNA-templated (GO:0006355);; Biological Process: protein acetylation (GO:0006473);; Biological P…
MELO3C013021	647.333	1509	8.87407	14.9316	0.0352963	0.998823	up	Biological Process: MAPK cascade (GO:0000165);; Biological Process: respiratory burst involved in defense response (GO:0002679);; Molecular Function: protein kinase activity (GO:0004672);; Cellular Component: extracellular region (GO:0005576);; Cellular Component: plasma membrane (GO:0005886);; Biological Process: protein targeting to membrane (GO:0006612);; Biological Process: iron ion transport…
MELO3C013084	2853.67	1488	31.7946	14.8339	0.0105684	-1.15948	down	Molecular Function: aminopeptidase activity (GO:0004177);; Cellular Component: nucleus (GO:0005634);; Cellular Component: cytosol (GO:0005829);; Cellular Component: plasma membrane (GO:0005886);; Biological Process: gluconeogenesis (GO:0006094);; Biological Process: cytoskeleton organization (GO:0007010);; Molecular Function: metallopeptidase activity (GO:0008237);; Molecular Function: zinc ion b…
MELO3C013101	2829.67	6745.5	25.2485	55.5124	0.00991335	1.04669	up	Biological Process: polysaccharide catabolic process (GO:0000272);; Biological Process: starch metabolic process (GO:0005982);; Biological Process: glycerol metabolic process (GO:0006071);; Biological Process: cell adhesion (GO:0007155);; Molecular Function: glycerophosphodiester phosphodiesterase activity (GO:0008889);; Cellular Component: plasmodesma (GO:0009506);; Biological Process: plant-typ…
MELO3C013128	1845.33	864.5	44.5972	18.928	0.00276324	-1.32734	down	--
MELO3C013132	2818	1513.5	47.4886	23.4447	0.0111788	-1.11225	down	Cellular Component: nucleus (GO:0005634);; Cellular Component: mitochondrion (GO:0005739);; Biological Process: response to cold (GO:0009409);; Biological Process: response to water deprivation (GO:0009414);; Biological Process: response to abscisic acid (GO:0009737);; Biological Process: hyperosmotic salinity response (GO:0042538);;
MELO3C013246	875.333	444.5	8.94305	4.14907	0.0371861	-1.22111	down	Molecular Function: intracellular ligand-gated ion channel activity (GO:0005217);; Molecular Function: extracellular ligand-gated ion channel activity (GO:0005230);; Molecular Function: calcium channel activity (GO:0005262);; Cellular Component: extracellular region (GO:0005576);; Biological Process: transport (GO:0006810);; Biological Process: calcium ion transport (GO:0006816);; Biological Proc…
MELO3C013252	1234.33	407.5	26.2958	8.20324	0.0226158	-1.7798	down	Cellular Component: extracellular region (GO:0005576);; Cellular Component: cell periphery (GO:0071944);;
MELO3C013270	24.6667	135.5	0.680048	3.56437	0.0468604	2.31803	up	--
MELO3C013289	12293.7	6382.5	312.152	149.56	0.0177538	-1.16041	down	Cellular Component: extracellular region (GO:0005576);; Cellular Component: cell wall (GO:0005618);; Cellular Component: Golgi apparatus (GO:0005794);; Cellular Component: cytosol (GO:0005829);; Cellular Component: plant-type cell wall (GO:0009505);; Cellular Component: plasmodesma (GO:0009506);; Biological Process: unidimensional cell growth (GO:0009826);; Biological Process: plant-type cell wal…
MELO3C013411	9404.33	4819	142.29	67.1261	0.0182605	-1.18267	down	Cellular Component: nucleus (GO:0005634);; Cellular Component: cytosol (GO:0005829);; Molecular Function: alcohol dehydrogenase (NADP+) activity (GO:0008106);; Biological Process: response to cold (GO:0009409);; Biological Process: response to water deprivation (GO:0009414);; Cellular Component: chloroplast (GO:0009507);; Biological Process: response to salt stress (GO:0009651);; Molecular Functi…
MELO3C013439	519.333	1353	6.92089	15.7146	0.0137124	1.21771	up	Molecular Function: acid phosphatase activity (GO:0003993);; Molecular Function: protein serine/threonine phosphatase activity (GO:0004722);; Cellular Component: extracellular space (GO:0005615);; Cellular Component: vacuole (GO:0005773);; Cellular Component: cytosol (GO:0005829);; Biological Process: response to osmotic stress (GO:0006970);; Cellular Component: plant-type cell wall (GO:0009505);…
MELO3C013512	23317.3	6335	337.908	84.4003	0.0158802	-2.10722	down	Molecular Function: N,N-dimethylaniline monooxygenase activity (GO:0004499);; Cellular Component: cytoplasm (GO:0005737);; Biological Process: plant-type hypersensitive response (GO:0009626);; Biological Process: systemic acquired resistance (GO:0009627);; Biological Process: post-embryonic development (GO:0009791);; Biological Process: defense response signaling pathway, resistance gene-dependen…
MELO3C013539	5229.67	2262.5	85.1289	33.9882	0.000417507	-1.41111	down	Molecular Function: structural molecule activity (GO:0005198);; Cellular Component: nucleus (GO:0005634);; Cellular Component: cytoplasm (GO:0005737);; Cellular Component: plasma membrane (GO:0005886);; Biological Process: N-terminal protein myristoylation (GO:0006499);; Biological Process: protein targeting to vacuole (GO:0006623);; Biological Process: response to osmotic stress (GO:0006970);; B…
MELO3C013618	225.333	723	6.58953	22.9266	0.0158543	1.49176	up	--
MELO3C013636	182.667	589.5	5.18055	15.4923	0.0315403	1.49464	up	--
MELO3C013670	86.6667	443.5	1.26058	5.87773	0.00290274	2.10515	up	--
MELO3C013677	17727.7	8307.5	367.797	161.015	0.0100805	-1.32022	down	Molecular Function: DNA binding (GO:0003677);; Molecular Function: transcription factor activity, sequence-specific DNA binding (GO:0003700);; Cellular Component: nucleus (GO:0005634);; Biological Process: regulation of transcription, DNA-templated (GO:0006355);; Biological Process: polyamine catabolic process (GO:0006598);; Biological Process: oligopeptide transport (GO:0006857);; Biological Pro…
MELO3C013679	623	1624.5	24.7089	58.1287	0.0208739	1.1314	up	Molecular Function: transcription factor activity, sequence-specific DNA binding (GO:0003700);; Molecular Function: protein binding (GO:0005515);; Cellular Component: nucleus (GO:0005634);; Biological Process: response to oxidative stress (GO:0006979);; Molecular Function: zinc ion binding (GO:0008270);; Biological Process: response to water deprivation (GO:0009414);; Biological Process: response…
MELO3C013687	744	2856.5	62.7167	223.847	0.000529564	1.75426	up	Cellular Component: nucleosome (GO:0000786);; Molecular Function: DNA binding (GO:0003677);; Molecular Function: phosphoglycerate mutase activity (GO:0004619);; Cellular Component: nucleolus (GO:0005730);; Cellular Component: mitochondrion (GO:0005739);; Cellular Component: vacuolar membrane (GO:0005774);; Cellular Component: Golgi apparatus (GO:0005794);; Cellular Component: cytosol (GO:0005829)…
MELO3C013734	2587.67	1472.5	52.4734	27.8218	0.0237518	-1.03168	down	--
MELO3C013762	6023.33	3493	120.534	64.4285	0.0319482	-1.00714	down	Biological Process: MAPK cascade (GO:0000165);; Biological Process: respiratory burst involved in defense response (GO:0002679);; Cellular Component: cell wall (GO:0005618);; Cellular Component: vacuole (GO:0005773);; Biological Process: protein targeting to membrane (GO:0006612);; Biological Process: membrane fusion (GO:0006944);; Biological Process: detection of biotic stimulus (GO:0009595);; B…
MELO3C013773	9074	5268.5	187.91	103.398	0.0432727	-1.00221	down	Molecular Function: RNA polymerase II transcription cofactor activity (GO:0001104);; Biological Process: regulation of transcription from RNA polymerase II promoter (GO:0006357);; Cellular Component: mediator complex (GO:0016592);;
MELO3C013833	1579.33	3542	31.0099	63.7115	0.0220484	0.974177	up	Molecular Function: nucleotide binding (GO:0000166);; Molecular Function: nucleic acid binding (GO:0003676);; Biological Process: vesicle-mediated transport (GO:0016192);;
MELO3C013854	2969.67	1663.5	60.4131	31.4653	0.0188031	-1.03123	down	Molecular Function: protein phosphatase inhibitor activity (GO:0004864);; Molecular Function: receptor activity (GO:0004872);; Cellular Component: nucleus (GO:0005634);; Biological Process: tryptophan catabolic process (GO:0006569);; Biological Process: fatty acid catabolic process (GO:0009062);; Biological Process: indoleacetic acid biosynthetic process (GO:0009684);; Biological Process: abscisi…
MELO3C013869	5793.33	1991	65.0213	19.2443	0.000153292	-1.80932	down	Molecular Function: protein binding (GO:0005515);; Cellular Component: Golgi apparatus (GO:0005794);; Cellular Component: plasma membrane (GO:0005886);; Biological Process: polysaccharide metabolic process (GO:0005976);; Biological Process: polyamine catabolic process (GO:0006598);; Biological Process: iron ion transport (GO:0006826);; Biological Process: oligopeptide transport (GO:0006857);; Bio…
MELO3C013875	3281.33	6913	34.9895	69.0891	0.0493011	0.902333	up	Cellular Component: nucleus (GO:0005634);; Cellular Component: endosome (GO:0005768);; Cellular Component: vacuolar membrane (GO:0005774);; Cellular Component: Golgi apparatus (GO:0005794);; Cellular Component: trans-Golgi network (GO:0005802);; Cellular Component: plasma membrane (GO:0005886);; Biological Process: response to stress (GO:0006950);; Molecular Function: methyltransferase activity (…
MELO3C013878	767.667	1706.5	15.5295	32.403	0.0457564	0.977091	up	Cellular Component: cytosol (GO:0005829);; Cellular Component: plasma membrane (GO:0005886);; Biological Process: metabolic process (GO:0008152);; Molecular Function: phosphoglycolate phosphatase activity (GO:0008967);;
MELO3C013894	24	158	1.22711	7.58825	0.0269032	2.48592	up	Molecular Function: transcription antitermination factor activity, RNA binding (GO:0001072);; Biological Process: defense response to insect (GO:0002213);; Molecular Function: double-stranded DNA binding (GO:0003690);; Molecular Function: single-stranded DNA binding (GO:0003697);; Molecular Function: transcription factor activity, sequence-specific DNA binding (GO:0003700);; Molecular Function: R…
MELO3C013952	521.333	3128.5	17.8309	100.06	2.96749e-06	2.42629	up	Biological Process: very long-chain fatty acid metabolic process (GO:0000038);; Cellular Component: extracellular region (GO:0005576);; Biological Process: lipid transport (GO:0006869);; Molecular Function: lipid binding (GO:0008289);; Cellular Component: chloroplast thylakoid membrane (GO:0009535);; Cellular Component: membrane (GO:0016020);; Biological Process: cuticle development (GO:0042335);;
MELO3C014017	3344.67	11505	51.0535	165.206	1.49096e-05	1.61046	up	Molecular Function: hydroxymethylglutaryl-CoA synthase activity (GO:0004421);; Biological Process: isoprenoid biosynthetic process (GO:0008299);;
MELO3C014140	126	550.5	1.85791	7.82482	0.0319098	2.02345	up	Cellular Component: nucleus (GO:0005634);;
MELO3C014218	1596	635	75.1566	27.1336	0.000320984	-1.55987	down	--
MELO3C014220	477	1254	7.85431	19.1591	0.0150876	1.19741	up	--
MELO3C014224	71	1636.5	0.798956	16.7968	1.2916e-24	4.27967	up	Cellular Component: cytoplasm (GO:0005737);; Biological Process: L-phenylalanine catabolic process (GO:0006559);; Biological Process: response to oxidative stress (GO:0006979);; Biological Process: pollen development (GO:0009555);; Biological Process: cinnamic acid biosynthetic process (GO:0009800);; Biological Process: drought recovery (GO:0009819);; Biological Process: response to UV-B (GO:0010…
MELO3C014227	426	1299	4.90665	13.7454	0.00236847	1.39242	up	Cellular Component: cytoplasm (GO:0005737);; Biological Process: L-phenylalanine catabolic process (GO:0006559);; Biological Process: response to oxidative stress (GO:0006979);; Biological Process: pollen development (GO:0009555);; Biological Process: cinnamic acid biosynthetic process (GO:0009800);; Biological Process: drought recovery (GO:0009819);; Biological Process: response to UV-B (GO:0010…
MELO3C014229	1857	5066.5	20.3551	51.1461	0.000938733	1.25108	up	Cellular Component: cytoplasm (GO:0005737);; Biological Process: L-phenylalanine catabolic process (GO:0006559);; Biological Process: response to oxidative stress (GO:0006979);; Biological Process: pollen development (GO:0009555);; Biological Process: cinnamic acid biosynthetic process (GO:0009800);; Biological Process: drought recovery (GO:0009819);; Biological Process: response to UV-B (GO:0010…
MELO3C014241	17418	45842	327.711	808.905	0.0383221	1.22656	up	Molecular Function: transporter activity (GO:0005215);; Cellular Component: vacuole (GO:0005773);; Cellular Component: plasma membrane (GO:0005886);; Biological Process: glycolytic process (GO:0006096);; Biological Process: calcium ion transport (GO:0006816);; Biological Process: iron ion transport (GO:0006826);; Biological Process: water transport (GO:0006833);; Biological Process: response to o…
MELO3C014271	7931	3851.5	115.299	50.7308	0.00439641	-1.27036	down	--
MELO3C014294	2046	798	28.8306	10.4064	0.00149616	-1.59449	down	Biological Process: RNA splicing, via endonucleolytic cleavage and ligation (GO:0000394);; Cellular Component: cytoplasm (GO:0005737);; Cellular Component: plasma membrane (GO:0005886);; Biological Process: DNA replication (GO:0006260);; Biological Process: DNA methylation (GO:0006306);; Biological Process: cellular amino acid metabolic process (GO:0006520);; Biological Process: sulfur compound m…
MELO3C014396	17	120.5	0.699964	4.74855	0.0220509	2.5991	up	Cellular Component: plasma membrane (GO:0005886);; Cellular Component: anchored component of membrane (GO:0031225);; Biological Process: primary metabolic process (GO:0044238);; Biological Process: organic substance metabolic process (GO:0071704);;
MELO3C014412	1568.67	675.5	28.0377	11.1945	0.00116411	-1.43092	down	Molecular Function: anion channel activity (GO:0005253);; Cellular Component: plasma membrane (GO:0005886);; Cellular Component: plant-type vacuole membrane (GO:0009705);; Biological Process: response to aluminum ion (GO:0010044);; Biological Process: stomatal movement (GO:0010118);; Cellular Component: endomembrane system (GO:0012505);; Molecular Function: malate transmembrane transporter activi…
MELO3C014418	6582.67	3829	104.92	56.2133	0.0350697	-0.999479	down	--
MELO3C014468	334.333	1200.5	7.37769	23.8937	0.0468604	1.61588	up	Molecular Function: hydrolase activity, hydrolyzing O-glycosyl compounds (GO:0004553);; Cellular Component: cell wall (GO:0005618);; Cellular Component: Golgi apparatus (GO:0005794);; Biological Process: cellular glucan metabolic process (GO:0006073);; Biological Process: response to heat (GO:0009408);; Biological Process: response to cold (GO:0009409);; Cellular Component: plant-type cell wall (…
MELO3C014469	510.333	2682.5	11.9519	57.7828	0.00814262	2.16022	up	Molecular Function: hydrolase activity, hydrolyzing O-glycosyl compounds (GO:0004553);; Cellular Component: cell wall (GO:0005618);; Cellular Component: Golgi apparatus (GO:0005794);; Biological Process: cellular glucan metabolic process (GO:0006073);; Biological Process: response to heat (GO:0009408);; Biological Process: response to cold (GO:0009409);; Cellular Component: plant-type cell wall (…
MELO3C014495	53.6667	284.5	1.6116	8.1233	0.0106063	2.25568	up	--
MELO3C014505	12.3333	98.5	0.356751	2.99141	0.0203567	2.81971	up	Molecular Function: DNA binding (GO:0003677);; Molecular Function: transcription factor activity, sequence-specific DNA binding (GO:0003700);; Cellular Component: cytosol (GO:0005829);; Biological Process: trehalose biosynthetic process (GO:0005992);; Biological Process: regulation of transcription, DNA-templated (GO:0006355);; Biological Process: proline biosynthetic process (GO:0006561);; Biolo…
MELO3C014520	192.333	2205.5	4.07278	43.8837	2.18054e-06	3.3458	up	Cellular Component: ubiquitin ligase complex (GO:0000151);; Biological Process: MAPK cascade (GO:0000165);; Biological Process: respiratory burst involved in defense response (GO:0002679);; Molecular Function: ubiquitin-protein transferase activity (GO:0004842);; Molecular Function: protein binding (GO:0005515);; Cellular Component: cytosol (GO:0005829);; Biological Process: protein targeting to …
MELO3C014585	1435	4576.5	29.402	89.018	3.36281e-05	1.49006	up	Molecular Function: nucleotide binding (GO:0000166);; Biological Process: alternative mRNA splicing, via spliceosome (GO:0000380);; Molecular Function: double-stranded DNA binding (GO:0003690);; Molecular Function: single-stranded DNA binding (GO:0003697);; Molecular Function: mRNA binding (GO:0003729);; Molecular Function: alcohol dehydrogenase (NAD) activity (GO:0004022);; Molecular Function: p…
MELO3C014614	2116	6289.5	34.0518	92.7046	0.0116634	1.36225	up	Molecular Function: protein kinase activity (GO:0004672);; Molecular Function: protein binding (GO:0005515);; Cellular Component: cell wall (GO:0005618);; Cellular Component: plasma membrane (GO:0005886);; Biological Process: cellular protein modification process (GO:0006464);; Biological Process: ion transport (GO:0006811);; Biological Process: defense response (GO:0006952);; Biological Process:…
MELO3C014629	1796.67	5710	16.0711	46.7301	3.50965e-05	1.46067	up	Biological Process: maltose metabolic process (GO:0000023);; Biological Process: sulfur amino acid metabolic process (GO:0000096);; Molecular Function: iron ion binding (GO:0005506);; Molecular Function: protein binding (GO:0005515);; Cellular Component: plasma membrane (GO:0005886);; Biological Process: glycine catabolic process (GO:0006546);; Biological Process: fatty acid biosynthetic process …
MELO3C014632	1069.33	3890.5	12.6915	43.3056	1.96129e-06	1.66291	up	Biological Process: maltose metabolic process (GO:0000023);; Biological Process: sulfur amino acid metabolic process (GO:0000096);; Molecular Function: protein binding (GO:0005515);; Biological Process: glycine catabolic process (GO:0006546);; Biological Process: unsaturated fatty acid biosynthetic process (GO:0006636);; Biological Process: oxidoreduction coenzyme metabolic process (GO:0006733);;…
MELO3C014651	296	1037.5	6.19864	20.7467	0.0488833	1.67342	up	Biological Process: defense response to nematode (GO:0002215);; Molecular Function: peroxidase activity (GO:0004601);; Molecular Function: binding (GO:0005488);; Cellular Component: vacuolar membrane (GO:0005774);; Cellular Component: Golgi apparatus (GO:0005794);; Cellular Component: cytosol (GO:0005829);; Biological Process: response to oxidative stress (GO:0006979);; Biological Process: respon…
MELO3C014653	3075.33	14727.5	66.5504	305.047	0.0271344	2.11792	up	Biological Process: defense response to nematode (GO:0002215);; Molecular Function: peroxidase activity (GO:0004601);; Cellular Component: cell wall (GO:0005618);; Cellular Component: vacuolar membrane (GO:0005774);; Cellular Component: Golgi apparatus (GO:0005794);; Cellular Component: cytosol (GO:0005829);; Biological Process: defense response (GO:0006952);; Biological Process: response to oxid…
MELO3C014686	186	865.5	2.22222	9.8006	0.000161383	2.02418	up	Molecular Function: calmodulin binding (GO:0005516);; Cellular Component: nucleus (GO:0005634);;
MELO3C014705	3.66667	82	0.107038	2.74018	0.000730432	4.32289	up	Cellular Component: plasmodesma (GO:0009506);;
MELO3C014719	760.333	363	3.95369	1.80173	0.0311073	-1.31508	down	Molecular Function: nucleic acid binding (GO:0003676);; Molecular Function: iron ion binding (GO:0005506);; Cellular Component: cytosol (GO:0005829);; Molecular Function: electron carrier activity (GO:0009055);; Biological Process: abscisic acid biosynthetic process (GO:0009688);; Biological Process: auxin biosynthetic process (GO:0009851);; Molecular Function: abscisic aldehyde oxidase activity …
MELO3C014759	537.333	1351	10.5263	24.3858	0.0209192	1.1348	up	--
MELO3C014767	1045.33	3113.5	16.7203	47.4749	0.0468228	1.42717	up	Cellular Component: nucleus (GO:0005634);; Cellular Component: endoplasmic reticulum (GO:0005783);; Biological Process: response to oxidative stress (GO:0006979);; Molecular Function: 8-amino-7-oxononanoate synthase activity (GO:0008710);; Biological Process: response to wounding (GO:0009611);; Biological Process: response to gravity (GO:0009629);; Cellular Component: plant-type vacuole membrane …
MELO3C014881	230.333	933.5	4.68264	18.1644	0.000542024	1.84168	up	Cellular Component: anchored component of membrane (GO:0031225);;
MELO3C014936	482.667	1725.5	7.90412	26.0682	5.9601e-05	1.63478	up	Cellular Component: vacuole (GO:0005773);;
MELO3C014976	0	49.5	0	0.943066	1.93892e-05	-	up	Cellular Component: chromosome, centromeric region (GO:0000775);; Molecular Function: nucleic acid binding (GO:0003676);; Molecular Function: protein serine/threonine kinase activity (GO:0004674);; Molecular Function: ATP binding (GO:0005524);; Cellular Component: nucleus (GO:0005634);; Cellular Component: mitochondrion (GO:0005739);; Biological Process: protein phosphorylation (GO:0006468);; Bio…
MELO3C015021	568.667	192.5	22.2999	7.10045	0.00568266	-1.73601	down	Molecular Function: copper ion binding (GO:0005507);; Cellular Component: cytosol (GO:0005829);; Biological Process: defense response (GO:0006952);; Biological Process: response to zinc ion (GO:0010043);; Biological Process: vegetative to reproductive phase transition of meristem (GO:0010228);; Biological Process: metal ion transport (GO:0030001);; Cellular Component: intracellular membrane-bound…
MELO3C015079	2464.67	6084.5	75.742	175.849	0.00567893	1.14211	up	Cellular Component: vacuole (GO:0005773);;
MELO3C015181	14	201.5	0.213683	2.94766	0.0231504	3.64601	up	--
MELO3C015219	5355.67	18714.5	80.3736	262.528	0.00280166	1.65385	up	Molecular Function: glucan exo-1,3-beta-glucosidase activity (GO:0004338);; Molecular Function: beta-galactosidase activity (GO:0004565);; Cellular Component: cell wall (GO:0005618);; Cellular Component: mitochondrion (GO:0005739);; Cellular Component: Golgi apparatus (GO:0005794);; Cellular Component: cytosol (GO:0005829);; Biological Process: carbohydrate metabolic process (GO:0005975);; Biolog…
MELO3C015222	16594.3	46190.5	252.477	642.515	0.0220568	1.25697	up	Molecular Function: glucan exo-1,3-beta-glucosidase activity (GO:0004338);; Molecular Function: hydrolase activity, hydrolyzing O-glycosyl compounds (GO:0004553);; Molecular Function: beta-galactosidase activity (GO:0004565);; Cellular Component: extracellular region (GO:0005576);; Cellular Component: cell wall (GO:0005618);; Cellular Component: mitochondrion (GO:0005739);; Cellular Component: Go…
MELO3C015230	2304	6327	28.3492	71.794	0.00113804	1.26679	up	Molecular Function: carboxylic ester hydrolase activity (GO:0004091);; Cellular Component: extracellular region (GO:0005576);;
MELO3C015251	138.333	534.5	4.93197	17.6651	0.011975	1.75669	up	Biological Process: trichome morphogenesis (GO:0010090);; Cellular Component: apoplast (GO:0048046);;
MELO3C015265	61	296	0.991353	4.87406	0.015283	2.10521	up	Biological Process: signal transduction (GO:0007165);; Biological Process: defense response, incompatible interaction (GO:0009814);; Biological Process: response to organic substance (GO:0010033);; Biological Process: regulation of defense response (GO:0031347);; Biological Process: cellular metabolic process (GO:0044237);; Biological Process: response to oxygen-containing compound (GO:1901700);;
MELO3C015275	6335.67	3158.5	141.58	62.5606	0.0051521	-1.22755	down	Cellular Component: nucleus (GO:0005634);; Biological Process: protein targeting to vacuole (GO:0006623);; Biological Process: membrane fusion (GO:0006944);; Biological Process: response to water deprivation (GO:0009414);; Cellular Component: cytoplasmic part (GO:0044444);; Biological Process: Golgi vesicle transport (GO:0048193);;
MELO3C015302	538	1440	13.7006	35.6461	0.00883202	1.21398	up	Biological Process: response to hypoxia (GO:0001666);; Biological Process: response to ethylene (GO:0009723);; Cellular Component: integral component of membrane (GO:0016021);;
MELO3C015310	2267.67	5027.5	46.3989	96.3091	0.0241331	0.970303	up	Molecular Function: translation elongation factor activity (GO:0003746);; Cellular Component: vacuole (GO:0005773);; Biological Process: translational elongation (GO:0006414);; Biological Process: amino acid transport (GO:0006865);; Biological Process: response to chitin (GO:0010200);;
MELO3C015377	2742	1402.5	49.5829	22.926	0.00596517	-1.21583	down	Molecular Function: transcription factor activity, sequence-specific DNA binding (GO:0003700);; Molecular Function: binding (GO:0005488);; Cellular Component: nucleus (GO:0005634);; Biological Process: circadian rhythm (GO:0007623);; Biological Process: response to water deprivation (GO:0009414);; Cellular Component: chloroplast (GO:0009507);; Biological Process: response to red or far red light …
MELO3C015430	848.333	3645.5	14.2768	56.2316	2.80399e-08	1.89378	up	Molecular Function: iron ion binding (GO:0005506);; Cellular Component: cytoplasm (GO:0005737);; Biological Process: syncytium formation (GO:0006949);; Biological Process: inositol catabolic process (GO:0019310);; Biological Process: L-ascorbic acid biosynthetic process (GO:0019853);; Molecular Function: inositol oxygenase activity (GO:0050113);; Biological Process: oxidation-reduction process (G…
MELO3C015438	6524.67	2327.5	195.488	68.7344	0.0183668	-1.71813	down	Molecular Function: structural constituent of ribosome (GO:0003735);; Cellular Component: cell wall (GO:0005618);; Cellular Component: plasma membrane (GO:0005886);; Biological Process: translation (GO:0006412);; Cellular Component: chloroplast (GO:0009507);; Cellular Component: cytosolic large ribosomal subunit (GO:0022625);; Biological Process: ribosome biogenesis (GO:0042254);;
MELO3C015651	461.667	1184.5	7.55873	18.2996	0.0218473	1.18205	up	Cellular Component: nucleus (GO:0005634);; Cellular Component: late endosome (GO:0005770);; Cellular Component: vacuolar membrane (GO:0005774);; Cellular Component: Golgi apparatus (GO:0005794);; Biological Process: cation transport (GO:0006812);; Molecular Function: cation transmembrane transporter activity (GO:0008324);; Biological Process: anthocyanin-containing compound biosynthetic process (…
MELO3C015772	2171	851.5	72.5049	25.8924	0.000107377	-1.57867	down	Cellular Component: chloroplast (GO:0009507);; Cellular Component: photosystem II (GO:0009523);; Biological Process: photosynthesis (GO:0015979);; Cellular Component: photosynthetic membrane (GO:0034357);; Cellular Component: membrane part (GO:0044425);;
MELO3C015789	473.667	193	9.19999	3.44352	0.0386121	-1.48795	down	Biological Process: defense response to fungus (GO:0050832);;
MELO3C015854	338.333	3	19.795	0.15579	2.70684e-14	-6.99804	down	--
MELO3C015878	4784.33	2381	62.6109	29.1746	0.00558939	-1.19812	down	Molecular Function: protein kinase activity (GO:0004672);; Molecular Function: protein binding (GO:0005515);; Cellular Component: extracellular region (GO:0005576);; Cellular Component: cell wall (GO:0005618);; Cellular Component: mitochondrion (GO:0005739);; Biological Process: polysaccharide metabolic process (GO:0005976);; Biological Process: defense response (GO:0006952);; Biological Process:…
MELO3C015924	1683.67	469	66.2443	15.7832	0.0056902	-2.17882	down	Molecular Function: copper ion binding (GO:0005507);; Molecular Function: protein binding (GO:0005515);; Biological Process: glucose catabolic process (GO:0006007);; Cellular Component: chloroplast stroma (GO:0009570);; Biological Process: response to blue light (GO:0009637);; Biological Process: response to high light intensity (GO:0009644);; Biological Process: response to sucrose (GO:0009744);…
MELO3C015938	1527.67	3425.5	24.8162	52.1819	0.0224596	0.98448	up	Cellular Component: nucleus (GO:0005634);; Cellular Component: endoplasmic reticulum lumen (GO:0005788);; Cellular Component: Golgi stack (GO:0005795);; Cellular Component: plasma membrane (GO:0005886);; Biological Process: DNA-dependent DNA replication (GO:0006261);; Biological Process: protein folding (GO:0006457);; Biological Process: ER-nucleus signaling pathway (GO:0006984);; Molecular Funct…
MELO3C015941	23.6667	176.5	0.949794	6.6939	0.0366153	2.6893	up	Molecular Function: oxidoreductase activity (GO:0016491);; Molecular Function: metal ion binding (GO:0046872);;
MELO3C015962	917.333	4200.5	13.3864	58.5097	0.00114766	2.03544	up	Molecular Function: enzyme inhibitor activity (GO:0004857);; Cellular Component: extracellular region (GO:0005576);; Biological Process: amino acid transport (GO:0006865);; Cellular Component: plant-type cell wall (GO:0009505);; Biological Process: sterol biosynthetic process (GO:0016126);; Molecular Function: pectinesterase activity (GO:0030599);; Biological Process: cell wall modification (GO:0…
MELO3C015987	412.333	1201.5	14.1329	37.8069	0.00574894	1.33013	up	Biological Process: trichoblast differentiation (GO:0010054);; Biological Process: single-organism cellular process (GO:0044763);; Biological Process: cellular response to stimulus (GO:0051716);;
MELO3C016011	1379	3769	8.73249	20.7637	0.0300164	1.24394	up	Cellular Component: plant-type vacuole (GO:0000325);; Molecular Function: protein binding (GO:0005515);; Molecular Function: ATP binding (GO:0005524);; Cellular Component: vacuolar membrane (GO:0005774);; Cellular Component: Golgi apparatus (GO:0005794);; Cellular Component: plasma membrane (GO:0005886);; Biological Process: obsolete ATP catabolic process (GO:0006200);; Biological Process: cellul…
MELO3C016017	2896	1081	80.8706	28.3232	0.0383221	-1.61144	down	Cellular Component: endoplasmic reticulum (GO:0005783);; Cellular Component: Golgi stack (GO:0005795);; Biological Process: porphyrin-containing compound metabolic process (GO:0006778);; Biological Process: response to salt stress (GO:0009651);; Biological Process: response to abscisic acid (GO:0009737);; Cellular Component: membrane (GO:0016020);; Molecular Function: heme binding (GO:0020037);;
MELO3C016031	2084.67	5845.5	50.3193	130.481	0.000552717	1.29823	up	Biological Process: response to hypoxia (GO:0001666);; Molecular Function: glutathione transferase activity (GO:0004364);; Molecular Function: glutathione peroxidase activity (GO:0004602);; Molecular Function: copper ion binding (GO:0005507);; Cellular Component: nucleus (GO:0005634);; Cellular Component: cytosol (GO:0005829);; Cellular Component: plasma membrane (GO:0005886);; Biological Process…
MELO3C016042	1328.33	549	54.6047	20.7024	0.0145761	-1.49595	down	Molecular Function: transcription factor activity, sequence-specific DNA binding (GO:0003700);; Cellular Component: nucleus (GO:0005634);; Biological Process: regulation of transcription, DNA-templated (GO:0006355);; Molecular Function: sequence-specific DNA binding (GO:0043565);; Molecular Function: protein heterodimerization activity (GO:0046982);;
MELO3C016095	7428.67	17690	116.828	257.388	0.0259469	1.06852	up	Biological Process: sulfur amino acid metabolic process (GO:0000096);; Biological Process: MAPK cascade (GO:0000165);; Molecular Function: nucleotide binding (GO:0000166);; Molecular Function: copper ion binding (GO:0005507);; Cellular Component: cell wall (GO:0005618);; Cellular Component: mitochondrial matrix (GO:0005759);; Cellular Component: vacuolar membrane (GO:0005774);; Cellular Component…
MELO3C016112	690.667	1757.5	32.0231	76.9885	0.0383221	1.18669	up	Cellular Component: endoplasmic reticulum membrane (GO:0005789);; Biological Process: protein transport (GO:0015031);; Cellular Component: membrane (GO:0016020);; Cellular Component: integral component of membrane (GO:0016021);;
MELO3C016172	242.667	781.5	4.06808	12.2884	0.0118533	1.51816	up	Molecular Function: protein serine/threonine kinase activity (GO:0004674);; Molecular Function: ATP binding (GO:0005524);; Molecular Function: phospholipid binding (GO:0005543);; Cellular Component: nucleus (GO:0005634);; Cellular Component: vacuole (GO:0005773);; Biological Process: regulation of transcription, DNA-templated (GO:0006355);; Biological Process: RNA processing (GO:0006396);; Biolog…
MELO3C016232	949	4310.5	10.7924	42.3436	3.12487e-09	1.97765	up	Molecular Function: signal transducer activity (GO:0004871);; Cellular Component: nucleus (GO:0005634);; Cellular Component: cytoplasm (GO:0005737);; Cellular Component: plasma membrane (GO:0005886);; Biological Process: calcium ion transport (GO:0006816);; Biological Process: Golgi organization (GO:0007030);; Biological Process: signal transduction (GO:0007165);; Biological Process: response to …
MELO3C016246	4401	2391	37.7047	18.7739	0.0130375	-1.09767	down	Biological Process: RNA splicing, via endonucleolytic cleavage and ligation (GO:0000394);; Biological Process: respiratory burst involved in defense response (GO:0002679);; Molecular Function: protein serine/threonine kinase activity (GO:0004674);; Molecular Function: non-membrane spanning protein tyrosine kinase activity (GO:0004715);; Molecular Function: protein binding (GO:0005515);; Molecular…
MELO3C016301	3244.67	6896.5	34.28	67.079	0.0445156	0.902114	up	Biological Process: MAPK cascade (GO:0000165);; Molecular Function: GTPase activity (GO:0003924);; Molecular Function: protein binding (GO:0005515);; Molecular Function: GTP binding (GO:0005525);; Cellular Component: mitochondrion (GO:0005739);; Cellular Component: vacuolar membrane (GO:0005774);; Cellular Component: cytosol (GO:0005829);; Cellular Component: microtubule (GO:0005874);; Cellular C…
MELO3C016325	137	1256.5	4.30602	37.2046	1.77689e-11	2.99329	up	Biological Process: acetyl-CoA metabolic process (GO:0006084);; Biological Process: defense response (GO:0006952);; Biological Process: response to biotic stimulus (GO:0009607);; Biological Process: sterol biosynthetic process (GO:0016126);; Biological Process: brassinosteroid biosynthetic process (GO:0016132);; Molecular Function: guiding stereospecific synthesis activity (GO:0042349);; Cellular…
MELO3C016340	191	1317.5	2.4126	16.2063	3.21562e-09	2.57237	up	Cellular Component: cytoplasm (GO:0005737);; Biological Process: regulation of translation (GO:0006417);; Biological Process: ethylene biosynthetic process (GO:0009693);; Biological Process: response to cytokinin (GO:0009735);; Biological Process: response to abscisic acid (GO:0009737);; Biological Process: fruit ripening (GO:0009835);; Biological Process: response to chitin (GO:0010200);; Molecu…
MELO3C016351	0	592	0	6.15014	0.0455194	-	up	Cellular Component: nucleus (GO:0005634);; Biological Process: chlorophyll catabolic process (GO:0015996);; Molecular Function: hydrolase activity (GO:0016787);;
MELO3C016359	1343.67	453	53.0857	16.3073	4.2515e-05	-1.79218	down	Biological Process: response to abiotic stimulus (GO:0009628);; Biological Process: unidimensional cell growth (GO:0009826);; Cellular Component: cortical microtubule (GO:0055028);;
MELO3C016378	1545.67	4960.5	28.477	86.387	0.00059694	1.53339	up	Molecular Function: protein binding (GO:0005515);; Cellular Component: Golgi apparatus (GO:0005794);; Cellular Component: cytosol (GO:0005829);; Biological Process: carbohydrate metabolic process (GO:0005975);; Molecular Function: GDP-mannose 4,6-dehydratase activity (GO:0008446);; Biological Process: nucleotide-sugar metabolic process (GO:0009225);; Biological Process: unidimensional cell growth…
MELO3C016419	754.333	1924.5	19.5549	47.4583	0.00780982	1.18296	up	Biological Process: polysaccharide biosynthetic process (GO:0000271);; Molecular Function: protein tyrosine phosphatase activity (GO:0004725);; Cellular Component: nucleus (GO:0005634);; Cellular Component: mitochondrion (GO:0005739);; Cellular Component: cytosol (GO:0005829);; Biological Process: multidimensional cell growth (GO:0009825);; Cellular Component: fatty acid elongase complex (GO:0009…
MELO3C016497	121	509	4.00274	15.8102	0.00791574	1.91526	up	--
MELO3C016541	3695.67	1893.5	75.4334	35.4903	0.00568266	-1.17945	down	Cellular Component: chloroplast (GO:0009507);; Cellular Component: integral component of membrane (GO:0016021);; Cellular Component: cytoplasmic vesicle (GO:0016023);;
MELO3C016630	2938.67	6981.5	98.6928	217.069	0.0105821	1.06054	up	Molecular Function: iron ion binding (GO:0005506);; Molecular Function: copper ion binding (GO:0005507);; Cellular Component: mitochondrial intermembrane space (GO:0005758);; Cellular Component: vacuolar membrane (GO:0005774);; Cellular Component: Golgi apparatus (GO:0005794);; Cellular Component: cytosol (GO:0005829);; Cellular Component: plasma membrane (GO:0005886);; Biological Process: glucos…
MELO3C016687	962	2466	12.8836	30.0892	0.0434281	1.15515	up	Molecular Function: binding (GO:0005488);; Molecular Function: steroid hydroxylase activity (GO:0008395);; Biological Process: response to light stimulus (GO:0009416);; Cellular Component: plasmodesma (GO:0009506);; Biological Process: response to brassinosteroid (GO:0009741);; Biological Process: brassinosteroid homeostasis (GO:0010268);; Biological Process: brassinosteroid metabolic process (GO…
MELO3C016719	2773.33	1337	25.1189	11.3855	0.00250684	-1.23355	down	Molecular Function: binding (GO:0005488);; Molecular Function: iron ion binding (GO:0005506);; Cellular Component: endoplasmic reticulum (GO:0005783);; Biological Process: terpenoid metabolic process (GO:0006721);; Biological Process: lipid biosynthetic process (GO:0008610);; Molecular Function: electron carrier activity (GO:0009055);; Biological Process: gibberellin biosynthetic process (GO:0009…
MELO3C016745	45.3333	225	1.53265	7.41817	0.0265987	2.18329	up	--
MELO3C016773	1416.33	675	22.0239	9.58482	0.00598684	-1.29623	down	Molecular Function: O-acyltransferase activity (GO:0008374);; Biological Process: anatomical structure morphogenesis (GO:0009653);; Biological Process: phenylpropanoid biosynthetic process (GO:0009699);; Biological Process: cellular component organization (GO:0016043);; Molecular Function: N-acyltransferase activity (GO:0016410);; Molecular Function: transferase activity (GO:0016740);; Biological…
MELO3C016781	27684.7	83840	370.814	1060.77	0.0388657	1.43052	up	Cellular Component: plant-type vacuole (GO:0000325);; Molecular Function: cysteine-type endopeptidase activity (GO:0004197);; Molecular Function: phospholipase A2 activity (GO:0004623);; Molecular Function: protein binding (GO:0005515);; Cellular Component: cell wall (GO:0005618);; Cellular Component: cytosol (GO:0005829);; Biological Process: glycolytic process (GO:0006096);; Biological Process:…
MELO3C016829	23.3333	320	0.284548	4.3938	0.031867	3.60199	up	Molecular Function: carboxypeptidase activity (GO:0004180);; Cellular Component: plant-type cell wall (GO:0009505);; Molecular Function: sinapoyltransferase activity (GO:0016752);; Biological Process: secondary metabolic process (GO:0019748);;
MELO3C016852	2069.67	1105	52.4582	26.4259	0.013061	-1.07971	down	Biological Process: immune system process (GO:0002376);; Molecular Function: DNA binding (GO:0003677);; Molecular Function: transcription factor activity, sequence-specific DNA binding (GO:0003700);; Molecular Function: RNA binding (GO:0003723);; Cellular Component: nucleus (GO:0005634);; Cellular Component: cytoplasm (GO:0005737);; Cellular Component: plasma membrane (GO:0005886);; Biological Pr…
MELO3C016864	23.6667	149.5	0.647759	4.05234	0.0294049	2.55965	up	Molecular Function: protein phosphatase inhibitor activity (GO:0004864);; Molecular Function: receptor activity (GO:0004872);; Cellular Component: nucleus (GO:0005634);; Cellular Component: mitochondrion (GO:0005739);; Biological Process: tryptophan catabolic process (GO:0006569);; Biological Process: fatty acid catabolic process (GO:0009062);; Cellular Component: chloroplast (GO:0009507);; Biolo…
MELO3C016877	2603.67	1581.5	26.7419	14.6004	0.0470156	-0.947298	down	Biological Process: response to hypoxia (GO:0001666);; Biological Process: respiratory burst involved in defense response (GO:0002679);; Molecular Function: beta-fructofuranosidase activity (GO:0004564);; Molecular Function: sucrose alpha-glucosidase activity (GO:0004575);; Cellular Component: extracellular region (GO:0005576);; Cellular Component: cell wall (GO:0005618);; Cellular Component: nuc…
MELO3C016892	1072.33	2319.5	27.4089	55.1746	0.0439921	0.921309	up	Cellular Component: cytoplasm (GO:0005737);; Cellular Component: mitochondrion (GO:0005739);; Cellular Component: plasma membrane (GO:0005886);; Biological Process: multicellular organism development (GO:0007275);; Molecular Function: methyltransferase activity (GO:0008168);; Biological Process: lipid biosynthetic process (GO:0008610);; Molecular Function: S-adenosylmethionine-dependent methyltra…
MELO3C016911	1958	580	20.9391	5.10933	6.71923e-07	-1.98915	down	Cellular Component: extracellular region (GO:0005576);; Cellular Component: vacuole (GO:0005773);; Molecular Function: primary amine oxidase activity (GO:0008131);; Biological Process: response to hormone (GO:0009725);; Biological Process: cytokinin catabolic process (GO:0009823);; Biological Process: xylem development (GO:0010089);; Molecular Function: oxidoreductase activity, acting on CH-OH gr…
MELO3C016956	4582	10494	51.8528	110.188	0.023297	1.01039	up	Cellular Component: mitochondrion (GO:0005739);; Cellular Component: endosome (GO:0005768);; Cellular Component: vacuolar membrane (GO:0005774);; Cellular Component: Golgi apparatus (GO:0005794);; Cellular Component: trans-Golgi network (GO:0005802);; Cellular Component: plasma membrane (GO:0005886);; Biological Process: N-terminal protein myristoylation (GO:0006499);; Cellular Component: plant-t…
MELO3C016976	646	244.5	19.8374	7.06049	0.00840753	-1.56975	down	Molecular Function: nucleic acid binding (GO:0003676);; Molecular Function: transcription factor activity, sequence-specific DNA binding (GO:0003700);; Cellular Component: nucleus (GO:0005634);; Biological Process: regulation of transcription, DNA-templated (GO:0006355);; Molecular Function: zinc ion binding (GO:0008270);; Biological Process: cytokinin-activated signaling pathway (GO:0009736);; B…
MELO3C017000	845.333	113	15.4484	1.85291	1.03768e-09	-3.13961	down	Molecular Function: ligase activity (GO:0016874);;
MELO3C017011	656	2354	7.2509	24.3222	1.11929e-05	1.65901	up	Molecular Function: ATP-dependent peptidase activity (GO:0004176);; Molecular Function: metalloendopeptidase activity (GO:0004222);; Molecular Function: ATP binding (GO:0005524);; Cellular Component: mitochondrion (GO:0005739);; Biological Process: pentose-phosphate shunt (GO:0006098);; Biological Process: obsolete ATP catabolic process (GO:0006200);; Biological Process: rRNA processing (GO:00063…
MELO3C017013	158.333	533	3.86908	11.8785	0.0302532	1.52551	up	--
MELO3C017021	7786	4034	57.4151	27.5723	0.0132767	-1.1574	down	Cellular Component: cytoplasm (GO:0005737);; Biological Process: cell adhesion (GO:0007155);; Biological Process: proximal/distal pattern formation (GO:0009954);; Biological Process: floral organ abscission (GO:0010227);; Biological Process: flower morphogenesis (GO:0048439);;
MELO3C017070	213	1022.5	2.42883	10.7661	0.00198491	2.07014	up	Molecular Function: guanylate cyclase activity (GO:0004383);; Molecular Function: protein kinase activity (GO:0004672);; Molecular Function: protein serine/threonine kinase activity (GO:0004674);; Molecular Function: binding (GO:0005488);; Cellular Component: extracellular region (GO:0005576);; Cellular Component: plasma membrane (GO:0005886);; Biological Process: cGMP biosynthetic process (GO:00…
MELO3C017072	156.667	611	3.2268	11.4076	0.00635823	1.7132	up	Biological Process: respiratory burst involved in defense response (GO:0002679);; Cellular Component: nucleolus (GO:0005730);; Biological Process: ethylene-activated signaling pathway (GO:0009873);; Biological Process: response to chitin (GO:0010200);; Biological Process: intracellular signal transduction (GO:0035556);;
MELO3C017087	1073.33	470.5	12.0863	5.83868	0.00464671	-1.31823	down	Biological Process: DNA damage checkpoint (GO:0000077);; Molecular Function: nucleotide binding (GO:0000166);; Molecular Function: 1-phosphatidylinositol-3-phosphate 5-kinase activity (GO:0000285);; Biological Process: double-strand break repair via homologous recombination (GO:0000724);; Molecular Function: protein serine/threonine kinase activity (GO:0004674);; Molecular Function: protein bindi…
MELO3C017103	494	192.5	8.40648	3.01563	0.0261249	-1.55945	down	Molecular Function: spermidine synthase activity (GO:0004766);; Molecular Function: protein binding (GO:0005515);; Cellular Component: nucleus (GO:0005634);; Cellular Component: cytoplasm (GO:0005737);; Biological Process: polyamine biosynthetic process (GO:0006596);; Biological Process: metabolic process (GO:0008152);; Molecular Function: methyltransferase activity (GO:0008168);; Biological Proc…
MELO3C017145	1468.33	780	13.8237	7.27917	0.0193298	-1.08763	down	--
MELO3C017160	1133	2457	11.0827	20.0408	0.0394878	0.92369	up	Molecular Function: transporter activity (GO:0005215);; Molecular Function: ATP binding (GO:0005524);; Cellular Component: plasma membrane (GO:0005886);; Biological Process: obsolete ATP catabolic process (GO:0006200);; Biological Process: toxin catabolic process (GO:0009407);; Cellular Component: plasmodesma (GO:0009506);; Biological Process: response to cyclopentenone (GO:0010583);; Cellular Co…
MELO3C017183	2312.67	1126.5	60.2361	26.5736	0.0033878	-1.27276	down	--
MELO3C017268	1693	3595.5	23.9516	47.4063	0.0425481	0.913787	up	Cellular Component: phosphopyruvate hydratase complex (GO:0000015);; Molecular Function: magnesium ion binding (GO:0000287);; Molecular Function: DNA binding (GO:0003677);; Molecular Function: phosphopyruvate hydratase activity (GO:0004634);; Molecular Function: copper ion binding (GO:0005507);; Cellular Component: nucleus (GO:0005634);; Cellular Component: mitochondrial envelope (GO:0005740);; C…
MELO3C017327	158.333	628.5	2.70696	10.0429	0.00534231	1.78884	up	--
MELO3C017371	253.333	712.5	8.77873	23.5191	0.0450029	1.35568	up	--
MELO3C017376	131.333	29.5	7.3217	1.52304	0.0414141	-2.33462	down	--
MELO3C017461	3866.67	11322	36.984	100.289	0.000483421	1.34478	up	Biological Process: tryptophan biosynthetic process (GO:0000162);; Biological Process: response to reactive oxygen species (GO:0000302);; Biological Process: defense response to insect (GO:0002213);; Biological Process: response to molecule of fungal origin (GO:0002238);; Molecular Function: DNA binding (GO:0003677);; Molecular Function: transcription factor activity, sequence-specific DNA bindin…
MELO3C017467	4418.33	2471	72.4952	36.9088	0.0185406	-1.04367	down	--
MELO3C017470	21	139	0.566245	3.48736	0.0220242	2.51894	up	Cellular Component: Golgi apparatus (GO:0005794);; Biological Process: protein glycosylation (GO:0006486);; Molecular Function: galactosyltransferase activity (GO:0008378);; Cellular Component: integral component of membrane (GO:0016021);;
MELO3C017471	2177.67	4718.5	34.4575	68.6049	0.0334697	0.920311	up	Cellular Component: cell wall (GO:0005618);; Cellular Component: mitochondrial outer membrane (GO:0005741);; Cellular Component: vacuolar membrane (GO:0005774);; Cellular Component: plasma membrane (GO:0005886);; Biological Process: glycolytic process (GO:0006096);; Biological Process: anion transport (GO:0006820);; Molecular Function: voltage-gated anion channel activity (GO:0008308);; Biologica…
MELO3C017481	2219.33	5420	44.6295	117.217	0.0282554	1.11117	up	Molecular Function: hydrolase activity, hydrolyzing O-glycosyl compounds (GO:0004553);; Cellular Component: cell wall (GO:0005618);; Cellular Component: Golgi apparatus (GO:0005794);; Biological Process: cellular glucan metabolic process (GO:0006073);; Biological Process: response to heat (GO:0009408);; Biological Process: response to cold (GO:0009409);; Cellular Component: plant-type cell wall (…
MELO3C017581	36559.3	10279	504.121	130.515	0.00198817	-2.05175	down	Molecular Function: inositol-3-phosphate synthase activity (GO:0004512);; Cellular Component: cytoplasm (GO:0005737);; Biological Process: inositol biosynthetic process (GO:0006021);; Biological Process: phosphatidylserine biosynthetic process (GO:0006659);; Biological Process: response to heat (GO:0009408);; Biological Process: response to high light intensity (GO:0009644);; Biological Process: …
MELO3C017584	4807.33	2891.5	78.7199	43.2173	0.0431319	-0.954079	down	--
MELO3C017593	653	2663	19.1485	71.7088	0.00280166	1.84229	up	Biological Process: cellular process (GO:0009987);; Biological Process: single-organism process (GO:0044699);;
MELO3C017628	2560.33	9817	29.1807	105.898	0.0292109	1.76554	up	Molecular Function: aldo-keto reductase (NADP) activity (GO:0004033);; Molecular Function: glutamate dehydrogenase (NAD+) activity (GO:0004352);; Molecular Function: glutamate dehydrogenase [NAD(P)+] activity (GO:0004353);; Molecular Function: copper ion binding (GO:0005507);; Molecular Function: ATP binding (GO:0005524);; Cellular Component: mitochondrion (GO:0005739);; Cellular Component: mitoc…
MELO3C017630	1966	857.5	57.1746	22.4705	0.00081969	-1.44638	down	Molecular Function: transferase activity (GO:0016740);; Molecular Function: hydrolase activity (GO:0016787);; Cellular Component: intracellular membrane-bounded organelle (GO:0043231);; Cellular Component: cytoplasmic part (GO:0044444);; Molecular Function: organic cyclic compound binding (GO:0097159);; Molecular Function: heterocyclic compound binding (GO:1901363);;
MELO3C017653	1712.33	1007	25.7645	13.6592	0.0453953	-0.967607	down	Molecular Function: N4-(beta-N-acetylglucosaminyl)-L-asparaginase activity (GO:0003948);; Molecular Function: asparaginase activity (GO:0004067);; Cellular Component: extracellular region (GO:0005576);; Biological Process: glycoprotein catabolic process (GO:0006516);; Biological Process: asparagine catabolic process via L-aspartate (GO:0033345);; Biological Process: protein maturation (GO:0051604…
MELO3C017662	3599	1751.5	25.6281	11.5744	0.00271005	-1.23546	down	Biological Process: polysaccharide biosynthetic process (GO:0000271);; Biological Process: response to molecule of bacterial origin (GO:0002237);; Molecular Function: protein serine/threonine kinase activity (GO:0004674);; Molecular Function: protein binding (GO:0005515);; Molecular Function: ATP binding (GO:0005524);; Cellular Component: nucleus (GO:0005634);; Cellular Component: cytosol (GO:000…
MELO3C017673	119	1180.5	1.81866	16.9213	1.6166e-11	3.14417	up	Biological Process: lipid metabolic process (GO:0006629);; Molecular Function: transferase activity, transferring hexosyl groups (GO:0016758);; Molecular Function: UDP-glucosyltransferase activity (GO:0035251);; Cellular Component: cytoplasmic part (GO:0044444);; Biological Process: pigment biosynthetic process (GO:0046148);; Biological Process: response to stimulus (GO:0050896);; Biological Proc…
MELO3C017795	916.667	2587.5	17.2023	45.7659	0.0165004	1.33434	up	Molecular Function: inositol-1,4,5-trisphosphate 6-kinase activity (GO:0000823);; Cellular Component: nucleus (GO:0005634);; Cellular Component: cytosol (GO:0005829);; Cellular Component: plasma membrane (GO:0005886);; Biological Process: regulation of transcription, DNA-templated (GO:0006355);; Biological Process: protein targeting to mitochondrion (GO:0006626);; Molecular Function: inositol-1,4…
MELO3C017808	152.333	19	2.65712	0.453576	0.00249656	-3.17136	down	Cellular Component: nucleus (GO:0005634);; Biological Process: chlorophyll biosynthetic process (GO:0015995);;
MELO3C017809	256	963.5	3.10145	10.7211	0.0193298	1.68182	up	Cellular Component: cytoplasm (GO:0005737);; Biological Process: L-phenylalanine catabolic process (GO:0006559);; Biological Process: response to oxidative stress (GO:0006979);; Biological Process: pollen development (GO:0009555);; Biological Process: cinnamic acid biosynthetic process (GO:0009800);; Biological Process: drought recovery (GO:0009819);; Biological Process: response to UV-B (GO:0010…
MELO3C017810	195.667	1052	2.25321	11.3144	0.0445506	2.21344	up	Cellular Component: cytoplasm (GO:0005737);; Biological Process: L-phenylalanine catabolic process (GO:0006559);; Biological Process: response to oxidative stress (GO:0006979);; Biological Process: pollen development (GO:0009555);; Biological Process: cinnamic acid biosynthetic process (GO:0009800);; Biological Process: drought recovery (GO:0009819);; Biological Process: response to UV-B (GO:0010…
MELO3C017811	573.667	2424.5	6.68558	26.2528	0.0377808	1.86444	up	Cellular Component: cytoplasm (GO:0005737);; Biological Process: L-phenylalanine catabolic process (GO:0006559);; Biological Process: response to oxidative stress (GO:0006979);; Biological Process: pollen development (GO:0009555);; Biological Process: cinnamic acid biosynthetic process (GO:0009800);; Biological Process: drought recovery (GO:0009819);; Biological Process: response to UV-B (GO:0010…
MELO3C017819	780.333	1971	14.9349	35.7738	0.0272115	1.1807	up	Molecular Function: transporter activity (GO:0005215);; Cellular Component: nucleus (GO:0005634);; Biological Process: transport (GO:0006810);; Biological Process: cysteine biosynthetic process (GO:0019344);;
MELO3C017912	4424.67	1802	117.076	43.8499	0.000118969	-1.54971	down	Biological Process: respiratory burst involved in defense response (GO:0002679);; Molecular Function: DNA binding (GO:0003677);; Molecular Function: transcription factor activity, sequence-specific DNA binding (GO:0003700);; Molecular Function: calmodulin binding (GO:0005516);; Cellular Component: nucleus (GO:0005634);; Cellular Component: vacuolar membrane (GO:0005774);; Biological Process: regu…
MELO3C017938	1451.67	3274.5	19.1643	40.2019	0.0211885	0.991743	up	Molecular Function: fumarate hydratase activity (GO:0004333);; Molecular Function: protein binding (GO:0005515);; Cellular Component: mitochondrion (GO:0005739);; Cellular Component: cytosol (GO:0005829);; Biological Process: tricarboxylic acid cycle (GO:0006099);; Biological Process: fumarate metabolic process (GO:0006106);; Biological Process: response to oxidative stress (GO:0006979);; Biologi…
MELO3C017948	1172.33	3935.5	26.2241	82.7972	1.17867e-05	1.56841	up	Molecular Function: epoxide hydrolase activity (GO:0004301);; Molecular Function: non-membrane spanning protein tyrosine kinase activity (GO:0004715);; Cellular Component: peroxisome (GO:0005777);; Cellular Component: cytosol (GO:0005829);; Biological Process: metabolic process (GO:0008152);;
MELO3C017955	2717	6227	29.7256	63.3243	0.0166339	1.02153	up	Cellular Component: Golgi membrane (GO:0000139);; Molecular Function: nucleotide binding (GO:0000166);; Molecular Function: binding (GO:0005488);; Cellular Component: endosome (GO:0005768);; Cellular Component: vacuolar membrane (GO:0005774);; Cellular Component: trans-Golgi network (GO:0005802);; Cellular Component: cytosol (GO:0005829);; Cellular Component: plasma membrane (GO:0005886);; Biolog…
MELO3C017981	2124.33	879.5	44.4109	17.0576	0.000289031	-1.52505	down	Molecular Function: iron ion binding (GO:0005506);; Cellular Component: cytoplasm (GO:0005737);; Biological Process: terpenoid metabolic process (GO:0006721);; Biological Process: response to light stimulus (GO:0009416);; Biological Process: response to hormone (GO:0009725);; Biological Process: flavonoid biosynthetic process (GO:0009813);; Molecular Function: oxidoreductase activity, acting on s…
MELO3C018000	721.667	3429.5	30.9234	137.646	1.72636e-09	2.05716	up	--
MELO3C018045	6348.67	14120.5	66.2828	136.394	0.0436267	0.964797	up	Molecular Function: ATP binding (GO:0005524);; Cellular Component: cell wall (GO:0005618);; Cellular Component: nucleus (GO:0005634);; Cellular Component: mitochondrial matrix (GO:0005759);; Cellular Component: vacuolar membrane (GO:0005774);; Cellular Component: Golgi apparatus (GO:0005794);; Cellular Component: cytosol (GO:0005829);; Cellular Component: plasma membrane (GO:0005886);; Biological…
MELO3C018053	1481	3255.5	63.9513	130.265	0.0299305	0.947899	up	Cellular Component: cytoplasm (GO:0005737);; Biological Process: Golgi organization (GO:0007030);; Biological Process: vacuole organization (GO:0007033);;
MELO3C018057	24.3333	203	1.62264	11.55	0.0493011	2.65787	up	Molecular Function: binding (GO:0005488);; Biological Process: cellular process (GO:0009987);; Cellular Component: membrane (GO:0016020);; Biological Process: cellular component organization (GO:0016043);; Cellular Component: intracellular part (GO:0044424);; Cellular Component: cell periphery (GO:0071944);;
MELO3C018065	158.667	657	2.81321	11.253	0.00315761	1.85864	up	--
MELO3C018168	29	168	0.437159	1.95583	0.0238992	2.36578	up	Molecular Function: nucleotide binding (GO:0000166);; Biological Process: immune system process (GO:0002376);; Molecular Function: protein kinase activity (GO:0004672);; Molecular Function: protein serine/threonine kinase activity (GO:0004674);; Cellular Component: nucleus (GO:0005634);; Cellular Component: plasma membrane (GO:0005886);; Biological Process: defense response (GO:0006952);; Cellula…
MELO3C018211	1151.67	2801	8.8832	19.8715	0.00887027	1.08277	up	Molecular Function: protein kinase activity (GO:0004672);; Molecular Function: protein serine/threonine kinase activity (GO:0004674);; Molecular Function: ATP binding (GO:0005524);; Cellular Component: extracellular region (GO:0005576);; Cellular Component: plasma membrane (GO:0005886);; Biological Process: glucose catabolic process (GO:0006007);; Biological Process: ion transport (GO:0006811);; …
MELO3C018229	71.3333	416.5	7.44968	39.3595	0.0224596	2.2673	up	Cellular Component: extracellular region (GO:0005576);; Biological Process: defense response (GO:0006952);; Biological Process: response to insect (GO:0009625);; Biological Process: response to ethylene (GO:0009723);; Biological Process: response to salicylic acid (GO:0009751);; Biological Process: response to jasmonic acid (GO:0009753);; Biological Process: killing of cells of other organism (GO…
MELO3C018259	371	1985	5.14129	24.8246	0.00239775	2.16952	up	Molecular Function: binding (GO:0005488);; Biological Process: response to UV (GO:0009411);; Biological Process: response to auxin (GO:0009733);; Biological Process: response to zinc ion (GO:0010043);; Cellular Component: membrane (GO:0016020);; Molecular Function: oxidoreductase activity (GO:0016491);; Molecular Function: flavonoid 3'-monooxygenase activity (GO:0016711);; Cellular Component: int…
MELO3C018370	889.667	2962	30.2863	92.6431	2.55791e-05	1.53042	up	Biological Process: anatomical structure morphogenesis (GO:0009653);; Biological Process: root development (GO:0048364);; Biological Process: root hair elongation (GO:0048767);; Biological Process: cellular developmental process (GO:0048869);; Biological Process: cellular response to stimulus (GO:0051716);;
MELO3C018483	304.333	1172	10.1378	36.1513	0.00017983	1.74668	up	--
MELO3C018490	4.66667	73	0.066951	0.986699	0.00439641	3.61198	up	Biological Process: defense response (GO:0006952);; Biological Process: metabolic process (GO:0008152);; Biological Process: salicylic acid metabolic process (GO:0009696);; Biological Process: anthocyanin-containing compound biosynthetic process (GO:0009718);; Biological Process: response to sucrose (GO:0009744);; Biological Process: cinnamic acid ester metabolic process (GO:0009801);; Biological…
MELO3C018512	1847.33	4082.5	94.0235	195.802	0.0261249	0.948949	up	Molecular Function: RNA binding (GO:0003723);; Molecular Function: structural constituent of ribosome (GO:0003735);; Cellular Component: ribosome (GO:0005840);; Biological Process: translation (GO:0006412);; Cellular Component: cytosolic small ribosomal subunit (GO:0022627);; Molecular Function: metal ion binding (GO:0046872);;
MELO3C018594	154.333	33	6.84395	1.29163	0.0248716	-2.47741	down	--
MELO3C018630	12865.3	5861.5	195.706	81.1948	0.0255099	-1.37185	down	Cellular Component: nucleus (GO:0005634);; Biological Process: protein targeting to membrane (GO:0006612);; Biological Process: cellular aromatic compound metabolic process (GO:0006725);; Biological Process: metabolic process (GO:0008152);; Biological Process: response to UV (GO:0009411);; Cellular Component: chloroplast (GO:0009507);; Biological Process: flavonoid biosynthetic process (GO:000981…
MELO3C018631	213.667	46	3.54254	0.681405	0.0111371	-2.46957	down	Cellular Component: nucleus (GO:0005634);; Biological Process: protein targeting to membrane (GO:0006612);; Biological Process: cellular aromatic compound metabolic process (GO:0006725);; Cellular Component: chloroplast (GO:0009507);; Biological Process: salicylic acid mediated signaling pathway (GO:0009863);; Biological Process: jasmonic acid mediated signaling pathway (GO:0009867);; Biological …
MELO3C018650	1441	754	19.4992	9.3906	0.0170321	-1.14844	down	Cellular Component: nucleus (GO:0005634);; Biological Process: carbohydrate metabolic process (GO:0005975);; Cellular Component: chloroplast (GO:0009507);; Molecular Function: carbohydrate binding (GO:0030246);; Molecular Function: maltose alpha-glucosidase activity (GO:0032450);;
MELO3C018664	2118.67	8148	31.6494	112.642	4.37401e-07	1.73915	up	Cellular Component: nucleus (GO:0005634);; Biological Process: protein targeting to membrane (GO:0006612);; Biological Process: metabolic process (GO:0008152);; Cellular Component: chloroplast (GO:0009507);; Biological Process: response to abiotic stimulus (GO:0009628);; Biological Process: flavonoid biosynthetic process (GO:0009813);; Biological Process: salicylic acid mediated signaling pathway…
MELO3C018699	222.667	1477	11.9512	73.4264	2.28806e-06	2.57152	up	Cellular Component: cytoplasm (GO:0005737);; Biological Process: salicylic acid metabolic process (GO:0009696);; Biological Process: shoot system morphogenesis (GO:0010016);; Biological Process: response to nitrate (GO:0010167);; Biological Process: response to organic cyclic compound (GO:0014070);; Biological Process: nitrate transport (GO:0015706);; Biological Process: benzoate metabolic proces…
MELO3C018700	1133	4835	34.0021	134.873	0.00070555	1.93756	up	Molecular Function: protein binding (GO:0005515);; Cellular Component: cytoplasm (GO:0005737);; Biological Process: toxin catabolic process (GO:0009407);; Cellular Component: phragmoplast (GO:0009524);; Biological Process: salicylic acid metabolic process (GO:0009696);; Biological Process: anthocyanin-containing compound biosynthetic process (GO:0009718);; Biological Process: response to salicyli…
MELO3C018713	1422.33	4500	14.1182	39.2159	4.10697e-05	1.45659	up	Molecular Function: ATP-dependent peptidase activity (GO:0004176);; Molecular Function: metalloendopeptidase activity (GO:0004222);; Molecular Function: ATP binding (GO:0005524);; Cellular Component: mitochondrion (GO:0005739);; Biological Process: pentose-phosphate shunt (GO:0006098);; Biological Process: obsolete ATP catabolic process (GO:0006200);; Biological Process: rRNA processing (GO:00063…
MELO3C018719	610.667	2077.5	16.7833	51.972	0.00746637	1.53023	up	Molecular Function: peroxidase activity (GO:0004601);; Molecular Function: protein binding (GO:0005515);; Cellular Component: cell wall (GO:0005618);; Cellular Component: vacuolar membrane (GO:0005774);; Cellular Component: Golgi apparatus (GO:0005794);; Cellular Component: cytosol (GO:0005829);; Biological Process: response to oxidative stress (GO:0006979);; Biological Process: metabolic process…
MELO3C018724	2809.67	6849	21.5438	48.0829	0.00724998	1.10869	up	Molecular Function: protein binding (GO:0005515);; Cellular Component: cytosol (GO:0005829);; Biological Process: glycolytic process (GO:0006096);; Biological Process: tricarboxylic acid cycle (GO:0006099);; Biological Process: water transport (GO:0006833);; Biological Process: hyperosmotic response (GO:0006972);; Biological Process: Golgi organization (GO:0007030);; Molecular Function: phosphoen…
MELO3C018796	2044.33	1081	59.8973	29.3642	0.0114422	-1.10889	down	Biological Process: response to molecule of bacterial origin (GO:0002237);; Cellular Component: cell wall (GO:0005618);; Cellular Component: vacuole (GO:0005773);; Biological Process: ion transport (GO:0006811);; Biological Process: response to abscisic acid (GO:0009737);; Biological Process: single-organism cellular process (GO:0044763);;
MELO3C018810	1242	3578	39.5296	108.433	0.0394994	1.37783	up	--
MELO3C018849	851	6450	12.6212	89.4056	4.52114e-17	2.76309	up	Biological Process: anthocyanin-containing compound biosynthetic process (GO:0009718);; Biological Process: response to sucrose (GO:0009744);; Biological Process: response to UV-B (GO:0010224);; Molecular Function: transferase activity, transferring glycosyl groups (GO:0016757);; Molecular Function: transferase activity, transferring hexosyl groups (GO:0016758);; Molecular Function: UDP-xylosyltr…
MELO3C018862	3787.67	10326.5	95.3388	240.614	0.00162219	1.25507	up	Cellular Component: Golgi apparatus (GO:0005794);; Biological Process: steroid biosynthetic process (GO:0006694);; Cellular Component: plant-type cell wall (GO:0009505);; Cellular Component: plasmodesma (GO:0009506);; Biological Process: response to salt stress (GO:0009651);; Biological Process: multidimensional cell growth (GO:0009825);; Biological Process: tissue development (GO:0009888);; Cell…
MELO3C019040	92	390.5	2.52451	10.2307	0.0157748	1.92935	up	Cellular Component: mitochondrion (GO:0005739);; Cellular Component: cytosol (GO:0005829);; Biological Process: toxin catabolic process (GO:0009407);; Biological Process: response to cyclopentenone (GO:0010583);; Molecular Function: transferase activity (GO:0016740);; Biological Process: response to cadmium ion (GO:0046686);;
MELO3C019128	2253	1008	61.0371	24.7481	0.000960226	-1.38288	down	Biological Process: cell morphogenesis (GO:0000902);; Molecular Function: protein kinase activity (GO:0004672);; Cellular Component: plasma membrane (GO:0005886);; Biological Process: protein phosphorylation (GO:0006468);; Cellular Component: chloroplast (GO:0009507);; Biological Process: gene expression (GO:0010467);; Biological Process: cell growth (GO:0016049);; Biological Process: cell differ…
MELO3C019205	545.333	1330.5	26.2372	57.4866	0.0284915	1.10254	up	Biological Process: embryo development ending in seed dormancy (GO:0009793);;
MELO3C019231	26.6667	1619	1.07658	61.4732	1.39763e-22	5.68824	up	Cellular Component: nucleolus (GO:0005730);; Cellular Component: plasma membrane (GO:0005886);; Biological Process: DNA repair (GO:0006281);; Biological Process: circadian rhythm (GO:0007623);; Biological Process: response to blue light (GO:0009637);; Biological Process: shade avoidance (GO:0009641);; Biological Process: response to high light intensity (GO:0009644);; Biological Process: chloropl…
MELO3C019288	11.3333	130	0.539193	6.13173	0.00231611	3.36818	up	Biological Process: phenylpropanoid metabolic process (GO:0009698);; Biological Process: cellular biosynthetic process (GO:0044249);; Cellular Component: cell part (GO:0044464);; Biological Process: single-organism biosynthetic process (GO:0044711);; Biological Process: single-organism cellular process (GO:0044763);; Biological Process: organic substance biosynthetic process (GO:1901576);;
MELO3C019335	591.333	1657.5	22.3336	56.9543	0.00315761	1.25198	up	--
MELO3C019393	633	287.5	45.0343	18.783	0.0366153	-1.35581	down	--
MELO3C019474	19643.3	10059.5	495.988	234.39	0.0319482	-1.17757	down	Molecular Function: binding (GO:0005488);; Biological Process: metabolic process (GO:0008152);; Molecular Function: hydrolase activity (GO:0016787);; Cellular Component: cytoplasmic part (GO:0044444);; Biological Process: single-organism cellular process (GO:0044763);; Biological Process: positive regulation of biological process (GO:0048518);; Biological Process: regulation of cellular process (…
MELO3C019599	261.333	750	4.03278	10.8102	0.0340438	1.3414	up	--
MELO3C019612	289	935	5.80537	17.0431	0.00609612	1.46757	up	Biological Process: transition metal ion transport (GO:0000041);; Biological Process: immune system process (GO:0002376);; Molecular Function: peroxidase activity (GO:0004601);; Cellular Component: vacuolar membrane (GO:0005774);; Biological Process: anion transport (GO:0006820);; Biological Process: response to oxidative stress (GO:0006979);; Biological Process: cell communication (GO:0007154);;…
MELO3C019621	3110.33	1587.5	60.1641	28.5398	0.0124768	-1.17646	down	Molecular Function: transcription factor activity, sequence-specific DNA binding (GO:0003700);; Molecular Function: protein binding (GO:0005515);; Cellular Component: cell wall (GO:0005618);; Cellular Component: nucleus (GO:0005634);; Biological Process: rRNA processing (GO:0006364);; Biological Process: regulation of translation (GO:0006417);; Biological Process: circadian rhythm (GO:0007623);; …
MELO3C019661	1564	842.5	21.5965	9.54928	0.0205112	-1.13186	down	Biological Process: MAPK cascade (GO:0000165);; Biological Process: response to superoxide (GO:0000303);; Biological Process: nuclear-transcribed mRNA catabolic process (GO:0000956);; Biological Process: protein targeting to membrane (GO:0006612);; Molecular Function: Mo-molybdopterin cofactor sulfurase activity (GO:0008265);; Molecular Function: selenocysteine lyase activity (GO:0009000);; Biolo…
MELO3C019776	1664.33	3599	54.7807	112.251	0.0350697	0.934725	up	Cellular Component: cell wall (GO:0005618);; Cellular Component: nucleolus (GO:0005730);; Cellular Component: mitochondrial outer membrane (GO:0005741);; Cellular Component: vacuole (GO:0005773);; Cellular Component: vacuolar membrane (GO:0005774);; Cellular Component: plasma membrane (GO:0005886);; Biological Process: glycolytic process (GO:0006096);; Molecular Function: voltage-gated anion chan…
MELO3C019804	277	772	6.2682	15.867	0.0418749	1.27591	up	Biological Process: circadian rhythm (GO:0007623);; Biological Process: seed germination (GO:0009845);;
MELO3C019806	283.333	87.5	3.341	0.914645	0.0320397	-1.91445	down	Molecular Function: phospholipid binding (GO:0005543);;
MELO3C019807	5141.33	2871	48.6559	25.2578	0.0193194	-1.05676	down	Molecular Function: nucleotide binding (GO:0000166);; Molecular Function: protein kinase activity (GO:0004672);; Molecular Function: ubiquitin-protein transferase activity (GO:0004842);; Cellular Component: extracellular region (GO:0005576);; Molecular Function: zinc ion binding (GO:0008270);;
MELO3C019912	1912.33	1133.5	30.199	16.3045	0.0441551	-0.98323	down	Molecular Function: acetylglucosaminyltransferase activity (GO:0008375);; Cellular Component: plasmodesma (GO:0009506);; Cellular Component: membrane (GO:0016020);;
MELO3C019995	439.333	1330.5	15.69	41.4017	0.00236944	1.40657	up	Molecular Function: protein binding (GO:0005515);; Cellular Component: nucleoplasm (GO:0005654);; Cellular Component: mitochondrion (GO:0005739);; Biological Process: regulation of transcription, DNA-templated (GO:0006355);; Cellular Component: plastid (GO:0009536);; Biological Process: determination of bilateral symmetry (GO:0009855);; Biological Process: jasmonic acid mediated signaling pathway…
MELO3C019996	1542	3341	60.2409	120.515	0.0351164	0.928976	up	Cellular Component: nucleosome (GO:0000786);; Molecular Function: DNA binding (GO:0003677);; Molecular Function: phosphoglycerate mutase activity (GO:0004619);; Cellular Component: nucleolus (GO:0005730);; Cellular Component: mitochondrion (GO:0005739);; Cellular Component: vacuolar membrane (GO:0005774);; Cellular Component: Golgi apparatus (GO:0005794);; Cellular Component: cytosol (GO:0005829)…
MELO3C020038	1982.33	605	28.7813	9.21557	0.00600023	-1.95051	down	Cellular Component: membrane (GO:0016020);;
MELO3C020106	5300	3185	91.4039	50.502	0.044582	-0.959165	down	Biological Process: amino acid transport (GO:0006865);; Molecular Function: amino acid transmembrane transporter activity (GO:0015171);; Cellular Component: integral component of membrane (GO:0016021);; Biological Process: single-organism cellular process (GO:0044763);; Biological Process: regulation of biological process (GO:0050789);; Biological Process: response to stimulus (GO:0050896);;
MELO3C020131	33.6667	1794.5	0.802733	41.1094	1.0861e-16	5.53157	up	Molecular Function: DNA binding (GO:0003677);; Cellular Component: nucleus (GO:0005634);; Cellular Component: mitochondrion (GO:0005739);; Molecular Function: zinc ion binding (GO:0008270);; Biological Process: chloroplast organization (GO:0009658);; Biological Process: myo-inositol hexakisphosphate biosynthetic process (GO:0010264);; Biological Process: positive regulation of transcription, DNA-…
MELO3C020273	5704.67	1727.5	332.146	91.5493	0.0174676	-1.96428	down	--
MELO3C020341	2516	6450	26.3001	62.3353	0.00453639	1.17723	up	Molecular Function: ATP binding (GO:0005524);; Cellular Component: cell wall (GO:0005618);; Cellular Component: nucleus (GO:0005634);; Cellular Component: mitochondrion (GO:0005739);; Cellular Component: mitochondrial matrix (GO:0005759);; Cellular Component: vacuolar membrane (GO:0005774);; Cellular Component: Golgi apparatus (GO:0005794);; Biological Process: protein folding (GO:0006457);; Biol…
MELO3C020408	1285	3679	24.6733	66.2852	0.0340372	1.32198	up	Molecular Function: methylenetetrahydrofolate reductase (NAD(P)H) activity (GO:0004489);; Cellular Component: cytosol (GO:0005829);; Biological Process: methionine metabolic process (GO:0006555);; Biological Process: tetrahydrofolate interconversion (GO:0035999);; Biological Process: oxidation-reduction process (GO:0055114);;
MELO3C020429	3671.33	8928	53.389	120.639	0.0335016	1.10893	up	Molecular Function: glycine hydroxymethyltransferase activity (GO:0004372);; Molecular Function: protein binding (GO:0005515);; Cellular Component: nucleus (GO:0005634);; Cellular Component: mitochondrial matrix (GO:0005759);; Cellular Component: cytosol (GO:0005829);; Cellular Component: plasma membrane (GO:0005886);; Biological Process: glycine metabolic process (GO:0006544);; Biological Proces…
MELO3C020553	285.333	1035.5	6.35126	21.5482	0.00107069	1.69887	up	Molecular Function: protein kinase activity (GO:0004672);; Molecular Function: protein binding (GO:0005515);; Cellular Component: cytoplasm (GO:0005737);; Biological Process: mRNA processing (GO:0006397);; Biological Process: protein phosphorylation (GO:0006468);; Biological Process: lipid metabolic process (GO:0006629);; Biological Process: defense response (GO:0006952);; Biological Process: cat…
MELO3C020618	343.667	1057	6.79556	19.0628	0.00600617	1.43711	up	Cellular Component: nucleus (GO:0005634);; Biological Process: metabolic process (GO:0008152);; Biological Process: proline transport (GO:0015824);; Molecular Function: hydrolase activity (GO:0016787);;
MELO3C020621	4048.67	8784	52.4595	106.407	0.0388657	0.938196	up	Molecular Function: protein binding (GO:0005515);; Cellular Component: nucleus (GO:0005634);; Cellular Component: endoplasmic reticulum (GO:0005783);; Cellular Component: cytosol (GO:0005829);; Biological Process: ER to Golgi vesicle-mediated transport (GO:0006888);; Molecular Function: oxysterol binding (GO:0008142);; Biological Process: steroid metabolic process (GO:0008202);; Biological Proces…
MELO3C020655	3733.33	1147.5	39.9298	11.2168	3.18384e-07	-1.91731	down	Biological Process: auxin-activated signaling pathway (GO:0009734);;
MELO3C020659	5592	1942.5	149.751	47.0391	2.31445e-05	-1.77094	down	--
MELO3C020660	2986.67	1398	28.2946	12.0175	0.00152309	-1.34625	down	Cellular Component: plasma membrane (GO:0005886);; Biological Process: auxin-activated signaling pathway (GO:0009734);;
MELO3C020701	5231	2562	130.879	60.5381	0.00338397	-1.21893	down	Molecular Function: DNA binding (GO:0003677);; Molecular Function: chromatin binding (GO:0003682);; Molecular Function: transcription factor activity, sequence-specific DNA binding (GO:0003700);; Cellular Component: nucleus (GO:0005634);; Biological Process: regulation of transcription, DNA-templated (GO:0006355);; Biological Process: response to salt stress (GO:0009651);; Biological Process: res…
MELO3C020810	11983.3	6561	124.973	62.8045	0.0319482	-1.08901	down	Biological Process: sulfur amino acid metabolic process (GO:0000096);; Biological Process: polysaccharide catabolic process (GO:0000272);; Molecular Function: serine-type endopeptidase activity (GO:0004252);; Molecular Function: protein serine/threonine phosphatase activity (GO:0004722);; Cellular Component: extracellular region (GO:0005576);; Cellular Component: cell wall (GO:0005618);; Cellular…
MELO3C020865	2017	4814	50.0549	110.494	0.00876289	1.05451	up	Molecular Function: carboxylic ester hydrolase activity (GO:0004091);; Cellular Component: cytoplasm (GO:0005737);; Cellular Component: plastid (GO:0009536);; Biological Process: response to wounding (GO:0009611);; Biological Process: de-etiolation (GO:0009704);; Biological Process: response to sucrose (GO:0009744);; Biological Process: coumarin biosynthetic process (GO:0009805);; Biological Proc…
MELO3C020884	269	791	9.78591	26.1931	0.0282554	1.33135	up	--
MELO3C020900	4314.67	2350.5	108.101	54.0822	0.0134362	-1.09381	down	Molecular Function: calcium ion binding (GO:0005509);; Cellular Component: nucleus (GO:0005634);; Cellular Component: mitochondrion (GO:0005739);; Cellular Component: vacuole (GO:0005773);; Cellular Component: peroxisome (GO:0005777);; Cellular Component: plasma membrane (GO:0005886);; Biological Process: response to cold (GO:0009409);; Biological Process: response to wounding (GO:0009611);; Biol…
MELO3C020907	1329	718	21.7279	10.4284	0.0271344	-1.10667	down	Molecular Function: transcription factor activity, sequence-specific DNA binding (GO:0003700);; Molecular Function: protein binding (GO:0005515);; Cellular Component: nucleus (GO:0005634);; Biological Process: transcription, DNA-templated (GO:0006351);; Biological Process: tryptophan metabolic process (GO:0006568);; Biological Process: response to stress (GO:0006950);; Biological Process: asymmet…
MELO3C020915	736.667	330.5	124.473	51.8421	0.0202106	-1.35682	down	--
MELO3C020935	210.333	909	4.07284	16.0758	0.000319222	1.92394	up	Biological Process: lipid metabolic process (GO:0006629);; Molecular Function: hydrolase activity (GO:0016787);;
MELO3C020953	524	2170.5	10.1125	37.5455	0.000577958	1.78225	up	Biological Process: amino acid transport (GO:0006865);; Biological Process: metabolic process (GO:0008152);; Biological Process: catabolic process (GO:0009056);; Cellular Component: plant-type cell wall (GO:0009505);; Biological Process: cellular component organization (GO:0016043);; Biological Process: sterol biosynthetic process (GO:0016126);; Molecular Function: hydrolase activity, acting on e…
MELO3C020956	1819.67	5666.5	36.2449	105.316	0.00252184	1.48012	up	Cellular Component: extracellular space (GO:0005615);; Biological Process: systemic acquired resistance (GO:0009627);; Biological Process: response to salicylic acid (GO:0009751);; Biological Process: defense response to fungus, incompatible interaction (GO:0009817);; Biological Process: induced systemic resistance, ethylene mediated signaling pathway (GO:0009866);; Biological Process: jasmonic a…
MELO3C020980	2569.67	5684.5	21.5551	47.7851	0.0263937	0.950808	up	Molecular Function: structural molecule activity (GO:0005198);; Cellular Component: nucleus (GO:0005634);; Cellular Component: cytosol (GO:0005829);; Cellular Component: plasma membrane (GO:0005886);; Biological Process: gluconeogenesis (GO:0006094);; Biological Process: protein N-linked glycosylation (GO:0006487);; Biological Process: intracellular protein transport (GO:0006886);; Biological Pro…
MELO3C021064	800	398	16.0076	7.50783	0.0367363	-1.1804	down	Cellular Component: cytoplasm (GO:0005737);; Biological Process: multicellular organism development (GO:0007275);; Molecular Function: O-acyltransferase activity (GO:0008374);; Biological Process: lipid biosynthetic process (GO:0008610);; Molecular Function: acetyltransferase activity (GO:0016407);; Molecular Function: N-acyltransferase activity (GO:0016410);; Biological Process: cellular biosynt…
MELO3C021077	1150.67	2749.5	14.8373	33.8587	0.0108152	1.08687	up	Cellular Component: mitochondrion (GO:0005739);; Cellular Component: endosome (GO:0005768);; Cellular Component: Golgi apparatus (GO:0005794);; Cellular Component: trans-Golgi network (GO:0005802);; Biological Process: response to stress (GO:0006950);; Biological Process: signal transduction (GO:0007165);; Biological Process: pollen development (GO:0009555);; Biological Process: pollen tube growt…
MELO3C021156	0	689	0	9.4224	0.00170481	-	up	Molecular Function: protein binding (GO:0005515);; Biological Process: carbohydrate metabolic process (GO:0005975);; Biological Process: response to UV (GO:0009411);; Cellular Component: phragmoplast (GO:0009524);; Biological Process: salicylic acid metabolic process (GO:0009696);; Biological Process: anthocyanin-containing compound biosynthetic process (GO:0009718);; Biological Process: response…
MELO3C021171	2388	10.5	16.814	0.114376	0.0350697	-8.00699	down	Biological Process: response to stress (GO:0006950);; Biological Process: response to abiotic stimulus (GO:0009628);;
MELO3C021190	546.667	240	27.9238	11.1951	0.0434098	-1.40993	down	Molecular Function: ubiquitin-protein transferase activity (GO:0004842);; Cellular Component: nucleus (GO:0005634);; Molecular Function: zinc ion binding (GO:0008270);; Biological Process: response to endogenous stimulus (GO:0009719);; Biological Process: response to brassinosteroid (GO:0009741);; Biological Process: response to organic substance (GO:0010033);; Biological Process: response to met…
MELO3C021211	887.667	233.5	23.5874	5.76776	1.63695e-05	-2.11396	down	Biological Process: response to stress (GO:0006950);; Biological Process: response to light stimulus (GO:0009416);; Biological Process: gibberellin metabolic process (GO:0009685);; Biological Process: response to organic substance (GO:0010033);; Molecular Function: oxidoreductase activity, acting on single donors with incorporation of molecular oxygen, incorporation of two atoms of oxygen (GO:001…
MELO3C021262	2678.67	688	84.0407	19.8257	6.15841e-06	-2.1826	down	--
MELO3C021281	3310.67	9066	33.3103	83.7464	0.00125855	1.2314	up	Cellular Component: vacuolar membrane (GO:0005774);; Biological Process: carbohydrate metabolic process (GO:0005975);; Molecular Function: beta-glucosidase activity (GO:0008422);; Molecular Function: xylan 1,4-beta-xylosidase activity (GO:0009044);; Cellular Component: plant-type cell wall (GO:0009505);; Biological Process: seed coat development (GO:0010214);; Biological Process: arabinan catabol…
MELO3C021373	2063.67	5242.5	42.5038	98.4851	0.00335803	1.12571	up	Biological Process: defense response to nematode (GO:0002215);; Biological Process: respiratory burst involved in defense response (GO:0002679);; Molecular Function: peroxidase activity (GO:0004601);; Cellular Component: nucleus (GO:0005634);; Cellular Component: Golgi apparatus (GO:0005794);; Biological Process: protein targeting to membrane (GO:0006612);; Biological Process: iron ion transport …
MELO3C021396	1745.33	1031	71.8277	39.3916	0.0466863	-0.958285	down	Biological Process: cell adhesion (GO:0007155);; Biological Process: trichome morphogenesis (GO:0010090);; Cellular Component: membrane (GO:0016020);; Cellular Component: mediator complex (GO:0016592);; Biological Process: actin nucleation (GO:0045010);; Biological Process: root hair cell differentiation (GO:0048765);; Biological Process: cell wall organization (GO:0071555);; Biological Process: …
MELO3C021407	6545	3709.5	154.695	80.6462	0.0259469	-1.02837	down	Cellular Component: plasma membrane (GO:0005886);; Biological Process: response to auxin (GO:0009733);; Biological Process: response to aluminum ion (GO:0010044);;
MELO3C021426	233.333	1204	5.55909	27.8572	2.20207e-06	2.20647	up	Biological Process: transition metal ion transport (GO:0000041);; Molecular Function: transcription factor activity, sequence-specific DNA binding (GO:0003700);; Molecular Function: transcription cofactor activity (GO:0003712);; Cellular Component: nucleus (GO:0005634);; Cellular Component: vacuole (GO:0005773);; Cellular Component: plasma membrane (GO:0005886);; Biological Process: protein targe…
MELO3C021428	45.3333	1002	2.45474	49.5537	1.88679e-16	4.2262	up	--
MELO3C021431	39.3333	457.5	0.521188	6.05534	0.00871358	3.42551	up	Biological Process: mitotic cell cycle (GO:0000278);; Biological Process: double-strand break repair via homologous recombination (GO:0000724);; Molecular Function: transcription factor activity, sequence-specific DNA binding (GO:0003700);; Molecular Function: protein binding (GO:0005515);; Cellular Component: nucleus (GO:0005634);; Cellular Component: endoplasmic reticulum (GO:0005783);; Cellula…
MELO3C021639	3.66667	62	0.101562	1.86886	0.00543219	3.82812	up	--
MELO3C021640	7	102	0.150365	1.91687	0.00252184	3.45604	up	--
MELO3C021694	369.667	139.5	7.0219	2.29252	0.0465557	-1.64949	down	Molecular Function: nucleoside transmembrane transporter activity (GO:0005337);; Cellular Component: plasma membrane (GO:0005886);; Biological Process: transport (GO:0006810);; Biological Process: purine nucleobase transport (GO:0006863);; Biological Process: pyrimidine nucleoside transport (GO:0015864);; Cellular Component: integral component of membrane (GO:0016021);;
MELO3C021715	394.667	2351.5	4.11325	23.2119	0.0145179	2.41889	up	Cellular Component: nuclear ubiquitin ligase complex (GO:0000152);; Molecular Function: ubiquitin-protein transferase activity (GO:0004842);; Molecular Function: protein binding (GO:0005515);; Cellular Component: nucleus (GO:0005634);; Cellular Component: cytoplasm (GO:0005737);; Biological Process: DNA metabolic process (GO:0006259);; Biological Process: DNA repair (GO:0006281);; Biological Proc…
MELO3C021767	1104.33	507	32.6577	14.4252	0.00712402	-1.32504	down	Biological Process: response to stimulus (GO:0050896);;
MELO3C021818	3601	1756	84.3599	38.1091	0.00276324	-1.23774	down	--
MELO3C021821	542	1699	3.67688	10.525	0.0174322	1.40649	up	Biological Process: microtubule cytoskeleton organization (GO:0000226);; Biological Process: double-strand break repair via homologous recombination (GO:0000724);; Biological Process: cytokinesis by cell plate formation (GO:0000911);; Cellular Component: endosome (GO:0005768);; Cellular Component: endoplasmic reticulum (GO:0005783);; Cellular Component: trans-Golgi network (GO:0005802);; Cellular…
MELO3C021914	9542.33	4283.5	191.353	78.7291	0.00182181	-1.37202	down	Biological Process: defense response to nematode (GO:0002215);; Molecular Function: peroxidase activity (GO:0004601);; Molecular Function: binding (GO:0005488);; Molecular Function: protein binding (GO:0005515);; Cellular Component: vacuolar membrane (GO:0005774);; Cellular Component: Golgi apparatus (GO:0005794);; Cellular Component: cytosol (GO:0005829);; Biological Process: response to light s…
MELO3C021923	3086	1387.5	77.7724	32.4797	0.000743541	-1.3695	down	Cellular Component: chloroplast (GO:0009507);; Biological Process: embryo development ending in seed dormancy (GO:0009793);; Biological Process: defense response to fungus (GO:0050832);;
MELO3C021952	774.333	385	17.7961	7.95597	0.0399812	-1.25103	down	Molecular Function: protein binding (GO:0005515);; Cellular Component: integral component of chloroplast outer membrane (GO:0031359);; Biological Process: plastid fission (GO:0043572);;
MELO3C021960	1154	426.5	34.1574	11.7943	0.00162219	-1.63184	down	Cellular Component: mitochondrion (GO:0005739);; Cellular Component: plasma membrane (GO:0005886);; Cellular Component: integral component of membrane (GO:0016021);;
MELO3C021971	2254.67	1109.5	16.598	7.99323	0.00411186	-1.2621	down	Molecular Function: acid phosphatase activity (GO:0003993);; Cellular Component: plasma membrane (GO:0005886);; Molecular Function: kinase activity (GO:0016301);; Biological Process: phosphorylation (GO:0016310);; Molecular Function: oxidoreductase activity (GO:0016491);; Molecular Function: transition metal ion binding (GO:0046914);; Biological Process: histone H3-K9 methylation (GO:0051567);; B…
MELO3C022019	30	280	0.684257	5.6498	0.038663	2.90974	up	Cellular Component: chloroplast thylakoid lumen (GO:0009543);;
MELO3C022034	611.333	2044	9.88235	31.0347	8.77594e-05	1.56784	up	Cellular Component: cytosol (GO:0005829);; Biological Process: multicellular organism development (GO:0007275);; Biological Process: phenylpropanoid metabolic process (GO:0009698);; Biological Process: anthocyanin-containing compound biosynthetic process (GO:0009718);; Biological Process: cellular component organization (GO:0016043);; Molecular Function: N-acyltransferase activity (GO:0016410);; …
MELO3C022043	1061.67	2280.5	16.4572	33.2242	0.0470156	0.931804	up	Cellular Component: mitochondrial inner membrane (GO:0005743);; Biological Process: cation transport (GO:0006812);; Biological Process: mitochondrial transport (GO:0006839);; Biological Process: nucleotide transport (GO:0006862);; Biological Process: amino acid transport (GO:0006865);; Molecular Function: cation transmembrane transporter activity (GO:0008324);; Cellular Component: plastid envelop…
MELO3C022062	769	364	14.9655	6.38788	0.0279867	-1.32813	down	Molecular Function: DNA binding (GO:0003677);; Molecular Function: transcription factor activity, sequence-specific DNA binding (GO:0003700);; Cellular Component: nucleus (GO:0005634);; Biological Process: regulation of transcription, DNA-templated (GO:0006355);; Biological Process: response to water deprivation (GO:0009414);; Biological Process: response to salt stress (GO:0009651);; Biological …
MELO3C022117	23.3333	187.5	0.530146	3.82273	0.00420259	2.75053	up	Molecular Function: transcription factor activity, sequence-specific DNA binding (GO:0003700);; Cellular Component: nucleus (GO:0005634);; Cellular Component: cytosol (GO:0005829);; Biological Process: response to cold (GO:0009409);; Biological Process: response to water deprivation (GO:0009414);; Biological Process: response to wounding (GO:0009611);; Biological Process: response to bacterium (G…
MELO3C022179	2.33333	46.5	0.119536	2.34641	0.00755714	4.17524	up	Molecular Function: transcription factor activity, sequence-specific DNA binding (GO:0003700);; Cellular Component: nucleus (GO:0005634);; Biological Process: response to cold (GO:0009409);; Biological Process: response to water deprivation (GO:0009414);; Biological Process: response to abscisic acid (GO:0009737);; Biological Process: embryo development ending in seed dormancy (GO:0009793);; Biol…
MELO3C022180	2014.33	637.5	26.38	7.305	2.22764e-06	-1.91282	down	Cellular Component: plasma membrane (GO:0005886);; Cellular Component: plant-type vacuole membrane (GO:0009705);; Biological Process: proanthocyanidin biosynthetic process (GO:0010023);; Biological Process: maintenance of seed dormancy (GO:0010231);; Molecular Function: drug transmembrane transporter activity (GO:0015238);; Molecular Function: solute:proton antiporter activity (GO:0015299);; Biol…
MELO3C022205	2658.33	1304	62.5109	28.1644	0.00335893	-1.24666	down	Biological Process: protein import into nucleus, translocation (GO:0000060);; Biological Process: cell fate specification (GO:0001708);; Molecular Function: DNA binding (GO:0003677);; Molecular Function: transcription factor activity, sequence-specific DNA binding (GO:0003700);; Cellular Component: nucleus (GO:0005634);; Cellular Component: cytoplasm (GO:0005737);; Biological Process: regulation …
MELO3C022247	1547	5426.5	48.8287	176.665	0.0425677	1.59858	up	Molecular Function: protein binding (GO:0005515);; Cellular Component: vacuole (GO:0005773);; Cellular Component: endoplasmic reticulum (GO:0005783);; Cellular Component: cytosol (GO:0005829);; Cellular Component: plasma membrane (GO:0005886);; Biological Process: tryptophan catabolic process (GO:0006569);; Biological Process: nitric oxide biosynthetic process (GO:0006809);; Biological Process: r…
MELO3C022258	2109	660	33.1006	9.41591	2.18177e-05	-1.93339	down	Cellular Component: vacuolar membrane (GO:0005774);; Cellular Component: plasma membrane (GO:0005886);; Biological Process: response to aluminum ion (GO:0010044);; Biological Process: stomatal movement (GO:0010118);; Cellular Component: endomembrane system (GO:0012505);; Molecular Function: malate transmembrane transporter activity (GO:0015140);; Biological Process: malate transport (GO:0015743);;
MELO3C022345	3044.67	1644.5	91.6461	46.1954	0.0270133	-1.08726	down	Biological Process: regulation of cell growth (GO:0001558);; Molecular Function: protein kinase activity (GO:0004672);; Cellular Component: mitochondrion (GO:0005739);; Cellular Component: plasma membrane (GO:0005886);; Biological Process: polysaccharide metabolic process (GO:0005976);; Biological Process: embryo sac development (GO:0009553);; Biological Process: microsporogenesis (GO:0009556);; …
MELO3C022372	3694.67	12577.5	56.0132	177.946	0.00454732	1.56721	up	Molecular Function: monooxygenase activity (GO:0004497);; Molecular Function: iron ion binding (GO:0005506);; Biological Process: steroid biosynthetic process (GO:0006694);; Biological Process: response to stress (GO:0006950);; Molecular Function: electron carrier activity (GO:0009055);; Biological Process: response to UV (GO:0009411);; Biological Process: abscisic acid metabolic process (GO:0009…
MELO3C022373	1225.67	4776	21.74	78.7284	2.58022e-07	1.77402	up	Biological Process: nitrogen compound metabolic process (GO:0006807);; Biological Process: multicellular organism development (GO:0007275);; Molecular Function: O-acyltransferase activity (GO:0008374);; Biological Process: phenylpropanoid biosynthetic process (GO:0009699);; Biological Process: flavonoid biosynthetic process (GO:0009813);; Biological Process: cellular component organization (GO:00…
MELO3C022375	1835.33	5392	28.1054	77.7603	0.000199921	1.38428	up	Molecular Function: monooxygenase activity (GO:0004497);; Molecular Function: binding (GO:0005488);; Cellular Component: Golgi apparatus (GO:0005794);; Biological Process: response to UV (GO:0009411);; Biological Process: response to auxin (GO:0009733);; Cellular Component: membrane (GO:0016020);; Molecular Function: oxidoreductase activity, acting on paired donors, with incorporation or reductio…
MELO3C022376	3394.33	11527.5	51.2413	160.127	0.0104747	1.5594	up	Molecular Function: monooxygenase activity (GO:0004497);; Molecular Function: binding (GO:0005488);; Biological Process: response to abiotic stimulus (GO:0009628);; Biological Process: response to organic substance (GO:0010033);; Molecular Function: oxidoreductase activity, acting on paired donors, with incorporation or reduction of molecular oxygen (GO:0016705);; Cellular Component: intracellula…
MELO3C022429	387	1577	4.84117	17.5962	0.0337545	1.74253	up	--
MELO3C022430	3548.33	16675	55.1004	234.399	0.00722217	1.97299	up	--
MELO3C022433	186.667	3715	4.36966	84.9872	7.4335e-06	4.20781	up	Cellular Component: extracellular region (GO:0005576);; Cellular Component: cell wall (GO:0005618);; Biological Process: polyamine catabolic process (GO:0006598);; Cellular Component: chloroplast (GO:0009507);; Biological Process: systemic acquired resistance (GO:0009627);; Biological Process: lignan biosynthetic process (GO:0009807);; Biological Process: actin filament-based movement (GO:0030048…
MELO3C022434	0	182.5	0	3.20792	6.32132e-13	-	up	--
MELO3C022435	117.667	1324.5	2.45226	25.2605	0.000642489	3.28472	up	Biological Process: transition metal ion transport (GO:0000041);; Biological Process: defense response to nematode (GO:0002215);; Molecular Function: peroxidase activity (GO:0004601);; Molecular Function: binding (GO:0005488);; Cellular Component: extracellular region (GO:0005576);; Cellular Component: vacuolar membrane (GO:0005774);; Cellular Component: Golgi apparatus (GO:0005794);; Biological …
MELO3C022445	2406	5496	51.2203	107.912	0.016749	0.977771	up	Molecular Function: DNA binding (GO:0003677);; Molecular Function: transcription factor activity, sequence-specific DNA binding (GO:0003700);; Molecular Function: protein binding (GO:0005515);; Cellular Component: intracellular (GO:0005622);; Cellular Component: nucleus (GO:0005634);; Biological Process: glycolytic process (GO:0006096);; Biological Process: water transport (GO:0006833);; Biologic…
MELO3C022498	1415.33	536.5	55.7324	19.2939	0.000229314	-1.61585	down	--
MELO3C022532	304.667	1188.5	2.74867	9.26644	0.00012496	1.73372	up	Biological Process: double-strand break repair via homologous recombination (GO:0000724);; Molecular Function: transcription factor activity, sequence-specific DNA binding (GO:0003700);; Molecular Function: protein binding (GO:0005515);; Cellular Component: nucleus (GO:0005634);; Cellular Component: cytoplasm (GO:0005737);; Biological Process: regulation of transcription, DNA-templated (GO:000635…
MELO3C022574	1684	857	28.8279	13.2741	0.00951587	-1.19452	down	Cellular Component: plastid (GO:0009536);; Biological Process: regulation of biosynthetic process (GO:0009889);; Biological Process: single-organism developmental process (GO:0044767);; Biological Process: regulation of cellular process (GO:0050794);; Biological Process: regulation of primary metabolic process (GO:0080090);; Biological Process: organic substance biosynthetic process (GO:1901576);;
MELO3C022669	1920.67	1068	67.1451	34.5354	0.0224591	-1.04886	down	--
MELO3C022686	1634	953.5	51.0171	26.9405	0.04411	-1.01521	down	--
MELO3C022697	1546	662	54.9	21.1189	0.00113223	-1.45288	down	--
MELO3C022753	6298	15208	66.873	150.746	0.0175557	1.09335	up	Cellular Component: endosome (GO:0005768);; Cellular Component: vacuolar membrane (GO:0005774);; Cellular Component: Golgi apparatus (GO:0005794);; Cellular Component: trans-Golgi network (GO:0005802);; Molecular Function: methyltransferase activity (GO:0008168);; Molecular Function: S-adenosylmethionine-dependent methyltransferase activity (GO:0008757);; Biological Process: response to desiccati…
MELO3C022846	188.333	590	4.8502	14.3982	0.0353486	1.45973	up	Biological Process: mitotic cell cycle (GO:0000278);; Molecular Function: DNA binding (GO:0003677);; Molecular Function: transcription factor activity, sequence-specific DNA binding (GO:0003700);; Molecular Function: protein binding (GO:0005515);; Cellular Component: nucleus (GO:0005634);; Cellular Component: mitochondrion (GO:0005739);; Biological Process: RNA processing (GO:0006396);; Biologica…
MELO3C022928	7872.33	4566.5	109.394	58.0825	0.0385085	-0.992195	down	Molecular Function: RNA binding (GO:0003723);; Cellular Component: nucleus (GO:0005634);; Cellular Component: cytoplasm (GO:0005737);; Biological Process: mRNA processing (GO:0006397);; Biological Process: glucuronoxylan metabolic process (GO:0010413);; Biological Process: xylan biosynthetic process (GO:0045492);;
MELO3C022998	10136.3	24808.5	162.976	373.591	0.0302532	1.09905	up	Cellular Component: nucleus (GO:0005634);; Cellular Component: vacuole (GO:0005773);; Cellular Component: cytosol (GO:0005829);; Cellular Component: plasma membrane (GO:0005886);; Biological Process: tricarboxylic acid cycle (GO:0006099);; Biological Process: malate metabolic process (GO:0006108);; Biological Process: fatty acid catabolic process (GO:0009062);; Cellular Component: plasmodesma (GO…
MELO3C023032	2588	9521.5	22.5624	79.4013	1.94225e-06	1.68342	up	Cellular Component: cytoplasm (GO:0005737);; Biological Process: lipid biosynthetic process (GO:0008610);; Molecular Function: cyclopropane-fatty-acyl-phospholipid synthase activity (GO:0008825);; Molecular Function: oxidoreductase activity (GO:0016491);; Biological Process: methylation (GO:0032259);; Biological Process: oxidation-reduction process (GO:0055114);;
MELO3C023046	3247.67	1877	56.6433	30.0008	0.038663	-1.01772	down	Biological Process: RNA splicing, via endonucleolytic cleavage and ligation (GO:0000394);; Biological Process: immune effector process (GO:0002252);; Molecular Function: protein binding (GO:0005515);; Biological Process: transcription, DNA-templated (GO:0006351);; Biological Process: defense response (GO:0006952);; Biological Process: signal transduction (GO:0007165);; Biological Process: multice…
MELO3C023087	6480	1893	100.084	26.1703	1.92574e-07	-2.0224	down	Biological Process: polysaccharide biosynthetic process (GO:0000271);; Cellular Component: extracellular region (GO:0005576);; Biological Process: pattern specification process (GO:0007389);; Biological Process: regulation of cell size (GO:0008361);; Biological Process: defense response, incompatible interaction (GO:0009814);; Biological Process: plant-type cell wall modification (GO:0009827);; B…
MELO3C023133	145.667	506	3.23673	10.5875	0.0340737	1.58271	up	Cellular Component: extracellular region (GO:0005576);; Biological Process: metabolic process (GO:0008152);; Molecular Function: methyltransferase activity (GO:0008168);; Cellular Component: plant-type cell wall (GO:0009505);; Cellular Component: plasmodesma (GO:0009506);;
MELO3C023204	439.667	1249	14.3003	38.3841	0.00659999	1.28204	up	Molecular Function: DNA binding (GO:0003677);; Molecular Function: chromatin binding (GO:0003682);; Molecular Function: transcription factor activity, sequence-specific DNA binding (GO:0003700);; Cellular Component: nucleus (GO:0005634);; Biological Process: polyamine catabolic process (GO:0006598);; Biological Process: oligopeptide transport (GO:0006857);; Biological Process: purine nucleobase t…
MELO3C023308	707	1778.5	6.22336	14.1709	0.0108376	1.11582	up	--
MELO3C023309	0	129.5	0	1.87166	3.5548e-10	-	up	--
MELO3C023313	1687.33	688	46.5445	17.4492	0.00276324	-1.51384	down	--
MELO3C023341	10.6667	246	0.499768	11.205	6.46824e-07	4.42599	up	Molecular Function: protein binding (GO:0005515);; Cellular Component: nucleus (GO:0005634);; Biological Process: regulation of transcription, DNA-templated (GO:0006355);; Biological Process: organelle organization (GO:0006996);; Biological Process: shade avoidance (GO:0009641);; Biological Process: response to salt stress (GO:0009651);; Biological Process: response to brassinosteroid (GO:0009741…
MELO3C023346	2952.33	6969	43.8972	98.3654	0.0113845	1.05405	up	Molecular Function: farnesyl-diphosphate farnesyltransferase activity (GO:0004310);; Cellular Component: endoplasmic reticulum membrane (GO:0005789);; Cellular Component: plasma membrane (GO:0005886);; Biological Process: acetyl-CoA metabolic process (GO:0006084);; Biological Process: polyamine catabolic process (GO:0006598);; Biological Process: isoprenoid biosynthetic process (GO:0008299);; Bio…
MELO3C023394	77	1190	1.23818	13.0316	1.89269e-15	3.77284	up	Molecular Function: nucleotide binding (GO:0000166);; Molecular Function: DNA binding (GO:0003677);; Molecular Function: deoxyribodipyrimidine photo-lyase activity (GO:0003904);; Molecular Function: DNA (6-4) photolyase activity (GO:0003914);; Cellular Component: nucleus (GO:0005634);; Biological Process: DNA repair (GO:0006281);; Biological Process: response to UV (GO:0009411);; Cellular Compone…
MELO3C023415	6783.33	15256	59.5156	126.178	0.0410622	0.999505	up	Molecular Function: phospholipase D activity (GO:0004630);; Molecular Function: calcium ion binding (GO:0005509);; Molecular Function: protein binding (GO:0005515);; Molecular Function: phosphatidylinositol-4,5-bisphosphate binding (GO:0005546);; Cellular Component: nucleus (GO:0005634);; Cellular Component: mitochondrion (GO:0005739);; Cellular Component: vacuole (GO:0005773);; Cellular Componen…
MELO3C023418	4306.67	2447.5	84.7207	43.7321	0.0220568	-1.04086	down	--
MELO3C023423	1.33333	45.5	0.0359683	1.22372	0.00222843	4.72562	up	--
MELO3C023430	16.6667	121.5	0.260228	2.37032	0.017983	2.50054	up	Biological Process: DNA damage checkpoint (GO:0000077);; Cellular Component: nucleolus (GO:0005730);; Biological Process: DNA repair (GO:0006281);; Cellular Component: checkpoint clamp complex (GO:0030896);;
MELO3C023433	53.3333	0	0.516629	0	4.84656e-05	-	down	Cellular Component: mitochondrion (GO:0005739);; Cellular Component: chloroplast (GO:0009507);; Biological Process: thylakoid membrane organization (GO:0010027);; Biological Process: photosystem II assembly (GO:0010207);; Biological Process: regulation of chlorophyll biosynthetic process (GO:0010380);; Biological Process: chloroplast RNA processing (GO:0031425);; Biological Process: photosystem I…
MELO3C023434	434	146	2.03706	0.832646	0.015248	-1.7855	down	Cellular Component: cytosol (GO:0005829);;
MELO3C023435	20	429	0.17926	3.60285	5.67777e-09	4.2856	up	Cellular Component: cytosol (GO:0005829);; Cellular Component: plasma membrane (GO:0005886);; Biological Process: gluconeogenesis (GO:0006094);; Biological Process: cytoskeleton organization (GO:0007010);; Cellular Component: chloroplast (GO:0009507);; Biological Process: proteasomal protein catabolic process (GO:0010498);;
MELO3C023469	314.333	97.5	4.56569	1.32906	0.0255099	-1.90638	down	Biological Process: aromatic amino acid family biosynthetic process (GO:0009073);; Cellular Component: chloroplast stroma (GO:0009570);; Cellular Component: proplastid stroma (GO:0009571);; Biological Process: photosystem II assembly (GO:0010207);; Biological Process: iron-sulfur cluster assembly (GO:0016226);;
MELO3C023497	151.667	940	4.76087	27.9966	0.00543384	2.44599	up	Cellular Component: extracellular region (GO:0005576);; Biological Process: lipid transport (GO:0006869);; Biological Process: metabolic process (GO:0008152);; Molecular Function: lipid binding (GO:0008289);; Cellular Component: cytoplasmic vesicle (GO:0016023);; Molecular Function: oxidoreductase activity (GO:0016491);; Molecular Function: metal ion binding (GO:0046872);;
MELO3C023579	29.3333	155	0.280701	1.44076	0.0425481	2.23796	up	Molecular Function: binding (GO:0005488);;
MELO3C023586	874.667	3308	12.3131	41.4767	0.00050946	1.69985	up	Molecular Function: carboxypeptidase activity (GO:0004180);; Molecular Function: serine-type carboxypeptidase activity (GO:0004185);; Cellular Component: extracellular space (GO:0005615);; Cellular Component: vacuole (GO:0005773);; Biological Process: proteolysis (GO:0006508);; Biological Process: microtubule nucleation (GO:0007020);; Biological Process: brassinosteroid mediated signaling pathway…
MELO3C023598	489.333	1626.5	6.09854	18.9364	0.000256702	1.5621	up	Biological Process: polysaccharide catabolic process (GO:0000272);; Molecular Function: hydrolase activity, hydrolyzing O-glycosyl compounds (GO:0004553);; Cellular Component: extracellular region (GO:0005576);; Biological Process: carbohydrate metabolic process (GO:0005975);; Molecular Function: cellulase activity (GO:0008810);; Biological Process: trichoblast differentiation (GO:0010054);; Cell…
MELO3C023613	407	1824.5	7.37157	31.4995	0.00902779	2.02822	up	Biological Process: immune system process (GO:0002376);; Molecular Function: peroxidase activity (GO:0004601);; Molecular Function: protein binding (GO:0005515);; Cellular Component: vacuolar membrane (GO:0005774);; Biological Process: ion transport (GO:0006811);; Biological Process: response to oxidative stress (GO:0006979);; Biological Process: cell communication (GO:0007154);; Biological Proce…
MELO3C023618	165.667	742.5	5.51476	22.6077	0.00453838	1.971	up	Molecular Function: copper ion binding (GO:0005507);; Cellular Component: extracellular region (GO:0005576);; Cellular Component: cytoplasm (GO:0005737);; Cellular Component: cytosol (GO:0005829);; Biological Process: proline biosynthetic process (GO:0006561);; Molecular Function: 2,3-dihydro-2,3-dihydroxybenzoate dehydrogenase activity (GO:0008667);; Biological Process: response to heat (GO:0009…
MELO3C023658	2150.33	1255.5	28.3461	16.1107	0.0350552	-0.984764	down	Cellular Component: plasma membrane (GO:0005886);; Biological Process: drug transmembrane transport (GO:0006855);; Biological Process: fatty acid catabolic process (GO:0009062);; Biological Process: response to hormone (GO:0009725);; Biological Process: cellular process (GO:0009987);; Molecular Function: drug transmembrane transporter activity (GO:0015238);; Molecular Function: antiporter activit…
MELO3C023694	418.333	1863	10.8955	48.0006	0.0377808	1.97012	up	--
MELO3C023847	1413.67	4719.5	23.2697	71.9649	1.17867e-05	1.53847	up	Cellular Component: extracellular region (GO:0005576);; Cellular Component: cell wall (GO:0005618);; Cellular Component: endoplasmic reticulum (GO:0005783);; Biological Process: carbohydrate metabolic process (GO:0005975);; Biological Process: cell communication (GO:0007154);; Cellular Component: plant-type cell wall (GO:0009505);; Cellular Component: plasmodesma (GO:0009506);; Biological Process…
MELO3C023853	3172.67	1513	67.2546	29.6244	0.00519207	-1.27756	down	Molecular Function: DNA binding (GO:0003677);; Molecular Function: transcription factor activity, sequence-specific DNA binding (GO:0003700);; Cellular Component: nucleus (GO:0005634);; Biological Process: regulation of transcription, DNA-templated (GO:0006355);; Biological Process: determination of bilateral symmetry (GO:0009855);; Biological Process: polarity specification of adaxial/abaxial ax…
MELO3C023899	67.3333	607	0.854175	6.90775	1.52279e-06	3.02948	up	Molecular Function: serine-type endopeptidase activity (GO:0004252);; Biological Process: metabolic process (GO:0008152);; Molecular Function: serine-type peptidase activity (GO:0008236);; Cellular Component: plant-type cell wall (GO:0009505);; Cellular Component: apoplast (GO:0048046);; Biological Process: mucilage metabolic process involved in seed coat development (GO:0048359);; Biological Pro…
MELO3C023918	1324.67	5809.5	13.6482	57.2005	6.85329e-09	1.96933	up	Molecular Function: serine-type endopeptidase activity (GO:0004252);; Biological Process: metabolic process (GO:0008152);; Molecular Function: serine-type peptidase activity (GO:0008236);; Cellular Component: plant-type cell wall (GO:0009505);; Cellular Component: apoplast (GO:0048046);; Biological Process: mucilage metabolic process involved in seed coat development (GO:0048359);; Biological Pro…
MELO3C023960	3290	8748.5	46.1974	116.772	0.00209018	1.22847	up	Molecular Function: binding (GO:0005488);; Cellular Component: endoplasmic reticulum (GO:0005783);; Biological Process: tryptophan metabolic process (GO:0006568);; Biological Process: coenzyme metabolic process (GO:0006732);; Biological Process: cellular amino acid biosynthetic process (GO:0008652);; Biological Process: response to UV (GO:0009411);; Biological Process: response to red or far red …
MELO3C023987	5079.33	13237.5	75.7126	182.932	0.00567893	1.17328	up	Cellular Component: cell wall (GO:0005618);; Cellular Component: plasma membrane (GO:0005886);; Cellular Component: chloroplast (GO:0009507);; Biological Process: gibberellic acid mediated signaling pathway (GO:0009740);; Biological Process: seed dormancy process (GO:0010162);; Biological Process: chlorophyll biosynthetic process (GO:0015995);;
MELO3C024002	2462.67	6012.5	14.1476	32.1613	0.00670404	1.09094	up	Cellular Component: cytosol (GO:0005829);; Biological Process: glucose catabolic process (GO:0006007);; Biological Process: DNA metabolic process (GO:0006259);; Biological Process: RNA processing (GO:0006396);; Biological Process: cellular protein modification process (GO:0006464);; Biological Process: N-terminal protein myristoylation (GO:0006499);; Cellular Component: plasmodesma (GO:0009506);;…
MELO3C024007	396.667	1057.5	7.25059	18.2368	0.0211885	1.24316	up	Molecular Function: protein binding (GO:0005515);; Biological Process: sterol catabolic process (GO:0016127);; Molecular Function: transferase activity (GO:0016740);; Biological Process: sterol esterification (GO:0034434);; Cellular Component: intracellular membrane-bounded organelle (GO:0043231);; Cellular Component: cytoplasmic part (GO:0044444);;
MELO3C024061	617	1739.5	9.34963	22.8456	0.0024969	1.29794	up	Molecular Function: nucleotide binding (GO:0000166);; Biological Process: carbohydrate metabolic process (GO:0005975);; Biological Process: nucleobase-containing compound metabolic process (GO:0006139);; Biological Process: lipid biosynthetic process (GO:0008610);; Biological Process: response to light stimulus (GO:0009416);; Cellular Component: plastid envelope (GO:0009526);; Cellular Component:…
MELO3C024176	449	2817.5	4.72181	25.8572	1.57382e-12	2.45478	up	Molecular Function: serine-type endopeptidase activity (GO:0004252);; Cellular Component: extracellular region (GO:0005576);; Cellular Component: cell wall (GO:0005618);; Biological Process: proteolysis (GO:0006508);; Cellular Component: plant-type cell wall (GO:0009505);; Biological Process: response to auxin (GO:0009733);; Cellular Component: external side of plasma membrane (GO:0009897);; Biol…
MELO3C024190	3898	11407.5	55.6606	152.994	0.000498646	1.38547	up	Molecular Function: acetyl-CoA C-acetyltransferase activity (GO:0003985);; Cellular Component: peroxisome (GO:0005777);; Cellular Component: cytosol (GO:0005829);; Cellular Component: plasma membrane (GO:0005886);; Biological Process: acetyl-CoA biosynthetic process (GO:0006085);; Biological Process: embryo development ending in seed dormancy (GO:0009793);; Biological Process: pollen germination …
MELO3C024234	4076.67	1537	48.2419	16.7729	0.042973	-1.61865	down	Cellular Component: plasma membrane (GO:0005886);; Biological Process: protein N-linked glycosylation (GO:0006487);; Biological Process: N-terminal protein myristoylation (GO:0006499);; Biological Process: photomorphogenesis (GO:0009640);; Biological Process: protein deneddylation (GO:0010388);; Biological Process: gene silencing (GO:0016458);; Biological Process: protein ubiquitination (GO:00165…
MELO3C024366	812.333	319.5	13.4096	4.88123	0.0125605	-1.54686	down	Cellular Component: mitochondrial inner membrane (GO:0005743);; Biological Process: cation transport (GO:0006812);; Biological Process: mitochondrial transport (GO:0006839);; Biological Process: amino acid transport (GO:0006865);; Molecular Function: cation transmembrane transporter activity (GO:0008324);; Cellular Component: plastid (GO:0009536);; Cellular Component: membrane (GO:0016020);; Cell…
MELO3C024377	182.667	610	7.78707	24.014	0.0211885	1.54198	up	Cellular Component: plasma membrane (GO:0005886);;
MELO3C024383	203.333	882.5	3.78185	15.6911	0.0440496	1.99134	up	Biological Process: respiratory burst involved in defense response (GO:0002679);; Molecular Function: sucrose alpha-glucosidase activity (GO:0004575);; Cellular Component: extracellular region (GO:0005576);; Cellular Component: cell wall (GO:0005618);; Cellular Component: plasma membrane (GO:0005886);; Biological Process: carbohydrate metabolic process (GO:0005975);; Biological Process: starch me…
MELO3C024471	0	220	0	3.55321	1.89163e-14	-	up	Molecular Function: methionine adenosyltransferase activity (GO:0004478);; Molecular Function: iron ion binding (GO:0005506);; Molecular Function: copper ion binding (GO:0005507);; Molecular Function: ATP binding (GO:0005524);; Cellular Component: cytosol (GO:0005829);; Cellular Component: plasma membrane (GO:0005886);; Biological Process: S-adenosylmethionine biosynthetic process (GO:0006556);; …
MELO3C024480	8	67.5	0.220287	1.92495	0.0363995	2.99463	up	--
MELO3C024538	645.667	1717	15.4946	37.2161	0.00792557	1.18105	up	Biological Process: respiratory burst involved in defense response (GO:0002679);; Molecular Function: DNA binding (GO:0003677);; Cellular Component: nucleus (GO:0005634);; Biological Process: protein targeting to membrane (GO:0006612);; Biological Process: membrane fusion (GO:0006944);; Molecular Function: zinc ion binding (GO:0008270);; Cellular Component: plasmodesma (GO:0009506);; Biological P…
MELO3C024545	17	160	0.615805	5.27285	0.0111542	2.98068	up	Biological Process: response to sucrose (GO:0009744);; Biological Process: flavonoid biosynthetic process (GO:0009813);; Biological Process: response to UV-B (GO:0010224);; Biological Process: response to karrikin (GO:0080167);;
MELO3C024603	6200.33	16396.5	55.3126	136.087	0.00568266	1.22304	up	Cellular Component: endosome (GO:0005768);; Cellular Component: vacuolar membrane (GO:0005774);; Cellular Component: Golgi apparatus (GO:0005794);; Cellular Component: trans-Golgi network (GO:0005802);; Biological Process: response to stress (GO:0006950);; Biological Process: multicellular organism development (GO:0007275);; Molecular Function: methyltransferase activity (GO:0008168);; Molecular …
MELO3C024606	85	3040	4.26357	144.141	7.51464e-43	4.98617	up	--
MELO3C024629	17.6667	132.5	3.12587	21.7083	0.0138577	2.63545	up	--
MELO3C024794	492	102	7.3949	1.41887	0.028021	-2.56077	down	Molecular Function: sesquiterpene synthase activity (GO:0010334);; Biological Process: geranyl diphosphate metabolic process (GO:0033383);; Biological Process: farnesyl diphosphate metabolic process (GO:0045338);; Biological Process: sesquiterpene biosynthetic process (GO:0051762);;
MELO3C024829	252	1294.5	11.8004	54.3996	0.00741424	2.12437	up	Biological Process: response to abiotic stimulus (GO:0009628);; Biological Process: anatomical structure morphogenesis (GO:0009653);; Biological Process: post-embryonic development (GO:0009791);; Cellular Component: membrane (GO:0016020);; Biological Process: cellular component organization (GO:0016043);; Biological Process: response to chemical (GO:0042221);; Biological Process: single-organism …
MELO3C024896	3591	1625.5	43.3972	19.7049	0.00081291	-1.34397	down	Molecular Function: iron ion binding (GO:0005506);; Molecular Function: electron carrier activity (GO:0009055);; Molecular Function: oxidoreductase activity, acting on paired donors, with incorporation or reduction of molecular oxygen (GO:0016705);; Molecular Function: heme binding (GO:0020037);; Biological Process: oxidation-reduction process (GO:0055114);;
MELO3C024908	6	179.5	0.0904363	2.74051	1.92425e-06	4.70079	up	Molecular Function: protein binding (GO:0005515);; Cellular Component: nucleus (GO:0005634);; Biological Process: cellular protein modification process (GO:0006464);; Biological Process: defense response (GO:0006952);; Biological Process: post-embryonic development (GO:0009791);; Molecular Function: ligase activity (GO:0016874);; Cellular Component: intracellular part (GO:0044424);; Biological Pr…
MELO3C024982	3781.67	10795.5	67.9853	181.188	0.000728275	1.33534	up	Molecular Function: dimethylallyltranstransferase activity (GO:0004161);; Molecular Function: geranyltranstransferase activity (GO:0004337);; Cellular Component: cytoplasm (GO:0005737);; Cellular Component: cytosol (GO:0005829);; Biological Process: acetyl-CoA metabolic process (GO:0006084);; Biological Process: cholesterol biosynthetic process (GO:0006695);; Cellular Component: chloroplast (GO:0…
MELO3C025105	67	556	0.839175	7.58158	6.86402e-06	2.84678	up	Molecular Function: acetate-CoA ligase activity (GO:0003987);; Cellular Component: mitochondrion (GO:0005739);; Cellular Component: peroxisome (GO:0005777);; Biological Process: acetate metabolic process (GO:0006083);; Biological Process: glyoxylate cycle (GO:0006097);; Biological Process: gibberellin biosynthetic process (GO:0009686);; Biological Process: gibberellic acid mediated signaling path…
MELO3C025120	3667	13450	56.5967	194.388	0.0191653	1.6945	up	Biological Process: metabolic process (GO:0008152);; Molecular Function: hydrolase activity, acting on glycosyl bonds (GO:0016798);; Molecular Function: carbohydrate binding (GO:0030246);; Cellular Component: cytoplasmic part (GO:0044444);; Biological Process: single-organism cellular process (GO:0044763);; Biological Process: positive regulation of biological process (GO:0048518);; Biological Pr…
MELO3C025157	1491.33	3319	23.8628	49.716	0.0242637	0.964231	up	Cellular Component: mitochondrial inner membrane (GO:0005743);; Cellular Component: vacuolar membrane (GO:0005774);; Cellular Component: peroxisomal membrane (GO:0005778);; Biological Process: fatty acid beta-oxidation (GO:0006635);; Biological Process: response to stress (GO:0006950);; Cellular Component: plastid envelope (GO:0009526);; Biological Process: response to hormone (GO:0009725);; Mole…
MELO3C025189	3889.33	1857.5	70.6691	28.8691	0.0323285	-1.2944	down	Cellular Component: mitochondrion (GO:0005739);; Biological Process: cellular response to sulfate starvation (GO:0009970);; Molecular Function: hydrolase activity (GO:0016787);;
MELO3C025248	661.667	1544.5	7.48143	16.2029	0.0337691	1.0355	up	Molecular Function: binding (GO:0005488);; Cellular Component: nucleus (GO:0005634);; Biological Process: response to oxidative stress (GO:0006979);; Cellular Component: membrane (GO:0016020);; Biological Process: cellular component organization (GO:0016043);; Molecular Function: kinase activity (GO:0016301);; Cellular Component: intracellular membrane-bounded organelle (GO:0043231);; Biological …
MELO3C025251	3141.67	1902	104.232	57.0733	0.0440496	-0.926247	down	Biological Process: defense response to insect (GO:0002213);; Molecular Function: acid phosphatase activity (GO:0003993);; Cellular Component: vacuole (GO:0005773);; Biological Process: response to oxidative stress (GO:0006979);; Biological Process: response to wounding (GO:0009611);; Cellular Component: cytosolic ribosome (GO:0022626);; Biological Process: hyperosmotic salinity response (GO:0042…
MELO3C025351	434.667	1596.5	4.6603	15.5247	5.17073e-05	1.67566	up	--
MELO3C025433	517.333	1272.5	20.4182	45.6407	0.0344204	1.05747	up	Molecular Function: copper ion binding (GO:0005507);; Molecular Function: calcium ion binding (GO:0005509);; Molecular Function: protein binding (GO:0005515);; Cellular Component: extracellular region (GO:0005576);; Cellular Component: nucleus (GO:0005634);; Cellular Component: cytosol (GO:0005829);; Cellular Component: plasma membrane (GO:0005886);; Biological Process: protein folding (GO:000645…
MELO3C025456	3138.67	1566.5	68.1933	30.9456	0.00411186	-1.22162	down	Molecular Function: protein binding (GO:0005515);; Cellular Component: extracellular region (GO:0005576);; Cellular Component: plasma membrane (GO:0005886);; Biological Process: Golgi to vacuole transport (GO:0006896);; Biological Process: response to abiotic stimulus (GO:0009628);; Cellular Component: plant-type vacuole membrane (GO:0009705);; Biological Process: unidimensional cell growth (GO:0…
MELO3C025464	3914.67	1821.5	52.8594	23.2039	0.00604248	-1.35765	down	Molecular Function: protein binding (GO:0005515);; Cellular Component: extracellular region (GO:0005576);; Cellular Component: plasma membrane (GO:0005886);; Biological Process: Golgi to vacuole transport (GO:0006896);; Biological Process: response to abiotic stimulus (GO:0009628);; Cellular Component: plant-type vacuole membrane (GO:0009705);; Biological Process: unidimensional cell growth (GO:0…
MELO3C025484	1153.67	3524	42.232	120.513	0.000108612	1.42445	up	Cellular Component: endoplasmic reticulum (GO:0005783);; Biological Process: response to UV (GO:0009411);; Biological Process: flavonoid biosynthetic process (GO:0009813);; Cellular Component: organelle membrane (GO:0031090);; Cellular Component: intracellular organelle part (GO:0044446);; Molecular Function: chalcone isomerase activity (GO:0045430);;
MELO3C025486	127.667	519.5	1.54391	6.04602	0.0358709	1.87257	up	Molecular Function: ATP binding (GO:0005524);; Cellular Component: vacuolar lumen (GO:0005775);; Cellular Component: plasma membrane (GO:0005886);; Biological Process: obsolete ATP catabolic process (GO:0006200);; Biological Process: amino acid transport (GO:0006865);; Biological Process: response to stress (GO:0006950);; Biological Process: vacuolar transport (GO:0007034);; Biological Process: r…
MELO3C025524	814.333	1868.5	14.7511	31.6244	0.0306445	1.01061	up	Biological Process: very long-chain fatty acid metabolic process (GO:0000038);; Biological Process: sulfur amino acid metabolic process (GO:0000096);; Biological Process: polysaccharide biosynthetic process (GO:0000271);; Molecular Function: transporter activity (GO:0005215);; Molecular Function: ATP binding (GO:0005524);; Cellular Component: nucleus (GO:0005634);; Cellular Component: endoplasmic…
MELO3C025635	423	146	8.719	2.85505	0.0190015	-1.78421	down	--
MELO3C025770	2177	1207.5	25.6402	13.0664	0.019593	-1.06814	down	Cellular Component: cytoplasm (GO:0005737);; Molecular Function: zinc ion binding (GO:0008270);;
MELO3C025791	940	2319	10.5007	23.9212	0.00947097	1.11016	up	Biological Process: cell morphogenesis (GO:0000902);; Molecular Function: phosphoglycerate dehydrogenase activity (GO:0004617);; Molecular Function: protein binding (GO:0005515);; Cellular Component: nucleus (GO:0005634);; Cellular Component: cytosol (GO:0005829);; Biological Process: L-serine biosynthetic process (GO:0006564);; Biological Process: tryptophan catabolic process (GO:0006569);; Biol…
MELO3C025797	15.3333	362	0.219459	5.30429	1.04536e-08	4.39613	up	Biological Process: very long-chain fatty acid metabolic process (GO:0000038);; Molecular Function: monooxygenase activity (GO:0004497);; Molecular Function: binding (GO:0005488);; Molecular Function: iron ion binding (GO:0005506);; Cellular Component: endoplasmic reticulum (GO:0005783);; Molecular Function: electron carrier activity (GO:0009055);; Biological Process: anthocyanin-containing compo…
MELO3C025885	1037	2443.5	22.1644	48.1101	0.0155585	1.04574	up	Biological Process: cytokinesis (GO:0000910);; Molecular Function: DNA binding (GO:0003677);; Molecular Function: GTPase activity (GO:0003924);; Molecular Function: GTP binding (GO:0005525);; Cellular Component: nucleus (GO:0005634);; Cellular Component: endosome (GO:0005768);; Cellular Component: vacuolar membrane (GO:0005774);; Cellular Component: Golgi apparatus (GO:0005794);; Cellular Compone…
MELO3C025914	2049	1024	25.2758	12.0785	0.00572808	-1.21037	down	Molecular Function: nucleotide binding (GO:0000166);; Biological Process: RNA splicing, via endonucleolytic cleavage and ligation (GO:0000394);; Biological Process: defense response to insect (GO:0002213);; Biological Process: respiratory burst involved in defense response (GO:0002679);; Molecular Function: protein serine/threonine kinase activity (GO:0004674);; Molecular Function: protein bindin…
MELO3C025916	2430.33	5095.5	55.7182	109.957	0.0489673	0.892084	up	Molecular Function: triose-phosphate isomerase activity (GO:0004807);; Molecular Function: copper ion binding (GO:0005507);; Cellular Component: cell wall (GO:0005618);; Cellular Component: mitochondrion (GO:0005739);; Cellular Component: vacuole (GO:0005773);; Cellular Component: vacuolar membrane (GO:0005774);; Cellular Component: cytosol (GO:0005829);; Cellular Component: plasma membrane (GO:0…
MELO3C025925	4985	1906.5	70.139	24.6651	0.0455897	-1.59643	down	Molecular Function: ubiquitin-protein transferase activity (GO:0004842);; Molecular Function: ion channel activity (GO:0005216);; Molecular Function: protein binding (GO:0005515);; Cellular Component: cytoplasm (GO:0005737);; Molecular Function: zinc ion binding (GO:0008270);; Cellular Component: membrane (GO:0016020);; Molecular Function: kinase activity (GO:0016301);; Biological Process: respon…
MELO3C025987	2835.67	1294	35.1306	14.9763	0.00104284	-1.34961	down	Biological Process: tryptophan biosynthetic process (GO:0000162);; Molecular Function: transcription factor activity, sequence-specific DNA binding (GO:0003700);; Molecular Function: anthranilate phosphoribosyltransferase activity (GO:0004048);; Molecular Function: signal transducer activity (GO:0004871);; Molecular Function: protein binding (GO:0005515);; Cellular Component: nucleus (GO:0005634)…
MELO3C026014	6164.67	3226.5	134.429	64.978	0.00931736	-1.13167	down	--
MELO3C026017	639.667	229	18.3257	6.06669	0.00735599	-1.69461	down	Molecular Function: adenine nucleotide transmembrane transporter activity (GO:0000295);; Molecular Function: purine ribonucleotide transmembrane transporter activity (GO:0005346);; Cellular Component: mitochondrion (GO:0005739);; Biological Process: generation of precursor metabolites and energy (GO:0006091);; Biological Process: nitrogen compound metabolic process (GO:0006807);; Biological Proce…
MELO3C026042	498.667	194	7.06166	2.6035	0.0250056	-1.52727	down	Cellular Component: plasma membrane (GO:0005886);;
MELO3C026160	1155.33	634	23.7411	11.9172	0.038818	-1.0963	down	Biological Process: rRNA processing (GO:0006364);; Cellular Component: chloroplast thylakoid membrane (GO:0009535);; Cellular Component: chloroplast envelope (GO:0009941);; Biological Process: regulation of proton transport (GO:0010155);; Biological Process: photosynthesis (GO:0015979);; Biological Process: chlorophyll biosynthetic process (GO:0015995);; Biological Process: isopentenyl diphosphat…
MELO3C026227	939.333	2268	20.1787	45.774	0.0127937	1.08944	up	Molecular Function: adenylate kinase activity (GO:0004017);; Molecular Function: copper ion binding (GO:0005507);; Molecular Function: ATP binding (GO:0005524);; Cellular Component: nucleus (GO:0005634);; Cellular Component: mitochondrion (GO:0005739);; Cellular Component: vacuolar membrane (GO:0005774);; Cellular Component: Golgi apparatus (GO:0005794);; Cellular Component: plasma membrane (GO:0…
MELO3C026265	71	1	2.34694	0.0002835	5.78616e-05	-6.36678	down	--
MELO3C026266	24.6667	212	0.59647	4.29625	0.0016012	2.90135	up	Molecular Function: DNA binding (GO:0003677);; Molecular Function: chromatin binding (GO:0003682);; Molecular Function: transcription factor activity, sequence-specific DNA binding (GO:0003700);; Cellular Component: nucleus (GO:0005634);; Biological Process: polyamine catabolic process (GO:0006598);; Biological Process: oligopeptide transport (GO:0006857);; Biological Process: response to water d…
MELO3C026276	327.333	117.5	7.18649	2.65004	0.0487763	-1.71113	down	Molecular Function: nucleotide binding (GO:0000166);; Cellular Component: nucleus (GO:0005634);; Cellular Component: plasma membrane (GO:0005886);; Biological Process: carbohydrate metabolic process (GO:0005975);; Biological Process: nucleobase-containing compound metabolic process (GO:0006139);; Biological Process: lipid biosynthetic process (GO:0008610);; Biological Process: response to light s…
MELO3C026281	2246.67	1267.5	25.5765	13.6494	0.0228895	-1.04078	down	Cellular Component: extracellular region (GO:0005576);;
MELO3C026361	1383.67	5821.5	96.6747	390.482	0.0320397	1.95575	up	Biological Process: defense response to insect (GO:0002213);; Molecular Function: chitinase activity (GO:0004568);; Molecular Function: protein binding (GO:0005515);; Cellular Component: extracellular region (GO:0005576);; Biological Process: chitin catabolic process (GO:0006032);; Biological Process: lipid transport (GO:0006869);; Molecular Function: lipid binding (GO:0008289);; Cellular Compone…
MELO3C026385	1003	2325	10.4652	22.1471	0.0205493	1.02451	up	Molecular Function: calmodulin binding (GO:0005516);; Cellular Component: nucleus (GO:0005634);; Biological Process: brassinosteroid biosynthetic process (GO:0016132);; Molecular Function: transferase activity (GO:0016740);;
MELO3C026399	2369.33	5085	19.7615	39.2199	0.0371861	0.908591	up	Molecular Function: binding (GO:0005488);; Molecular Function: ATP binding (GO:0005524);; Cellular Component: nucleus (GO:0005634);; Cellular Component: vacuolar membrane (GO:0005774);; Cellular Component: endoplasmic reticulum (GO:0005783);; Cellular Component: Golgi apparatus (GO:0005794);; Cellular Component: cytosol (GO:0005829);; Cellular Component: plasma membrane (GO:0005886);; Biological …
MELO3C026482	1121.33	2777.5	21.9146	49.8634	0.00706286	1.11295	up	Molecular Function: phosphomannomutase activity (GO:0004615);; Molecular Function: protein binding (GO:0005515);; Cellular Component: cytosol (GO:0005829);; Biological Process: gluconeogenesis (GO:0006094);; Biological Process: glycolytic process (GO:0006096);; Biological Process: water transport (GO:0006833);; Biological Process: hyperosmotic response (GO:0006972);; Biological Process: cytoskele…
MELO3C026507	477	168	16.8455	5.56303	0.0145179	-1.69752	down	Molecular Function: receptor binding (GO:0005102);;
MELO3C026609	743	2382	8.74517	25.5687	0.0489673	1.44832	up	Biological Process: carbohydrate metabolic process (GO:0005975);; Biological Process: metabolic process (GO:0008152);; Molecular Function: beta-glucosidase activity (GO:0008422);; Molecular Function: hydrolase activity, acting on glycosyl bonds (GO:0016798);; Cellular Component: cell part (GO:0044464);;
MELO3C026623	3154.33	7116	36.98	78.2277	0.0216619	1.0119	up	Biological Process: very long-chain fatty acid metabolic process (GO:0000038);; Biological Process: sulfur amino acid metabolic process (GO:0000096);; Biological Process: polysaccharide biosynthetic process (GO:0000271);; Cellular Component: extracellular region (GO:0005576);; Cellular Component: nucleus (GO:0005634);; Cellular Component: endoplasmic reticulum (GO:0005783);; Biological Process: a…
MELO3C026741	1789.67	522	27.6003	7.31555	0.0121169	-2.01989	down	Biological Process: cytokinesis by cell plate formation (GO:0000911);; Molecular Function: protein serine/threonine kinase activity (GO:0004674);; Molecular Function: calmodulin-dependent protein kinase activity (GO:0004683);; Molecular Function: protein binding (GO:0005515);; Molecular Function: ATP binding (GO:0005524);; Cellular Component: nucleus (GO:0005634);; Cellular Component: mitochondri…
MELO3C026762	2721.67	10140.5	60.8594	206.388	4.10697e-05	1.67565	up	Biological Process: polysaccharide biosynthetic process (GO:0000271);; Molecular Function: transcription factor activity, sequence-specific DNA binding (GO:0003700);; Molecular Function: acid phosphatase activity (GO:0003993);; Cellular Component: nucleus (GO:0005634);; Cellular Component: mitochondrion (GO:0005739);; Cellular Component: endosome (GO:0005768);; Cellular Component: Golgi apparatus…
MELO3C026768	1224	583	13.5989	5.93879	0.0083292	-1.28939	down	--
MELO3C026787	78	388.5	1.35892	6.38524	0.0291911	2.12371	up	Cellular Component: cytosol (GO:0005829);; Biological Process: amino acid transport (GO:0006865);; Cellular Component: chloroplast (GO:0009507);; Biological Process: response to organic substance (GO:0010033);; Biological Process: response to UV-B (GO:0010224);; Molecular Function: abscisic acid glucosyltransferase activity (GO:0010294);; Biological Process: brassinosteroid metabolic process (GO:…
MELO3C026790	667.333	2883	8.96083	35.2961	7.33016e-08	1.90346	up	Cellular Component: endoplasmic reticulum membrane (GO:0005789);; Biological Process: unsaturated fatty acid biosynthetic process (GO:0006636);; Biological Process: response to cold (GO:0009409);; Cellular Component: integral component of membrane (GO:0016021);; Molecular Function: oxidoreductase activity, acting on paired donors, with oxidation of a pair of donors resulting in the reduction of m…
MELO3C026832	1733.67	946.5	35.1842	17.6702	0.0206728	-1.09041	down	Molecular Function: iron ion transmembrane transporter activity (GO:0005381);; Molecular Function: zinc ion transmembrane transporter activity (GO:0005385);; Cellular Component: plasma membrane (GO:0005886);; Biological Process: iron ion transport (GO:0006826);; Biological Process: zinc II ion transport (GO:0006829);; Biological Process: intracellular protein transport (GO:0006886);; Molecular Fu…
MELO3C026855	1187.67	3159.5	30.8728	76.1381	0.00198423	1.23098	up	Cellular Component: lytic vacuole within protein storage vacuole (GO:0000327);; Molecular Function: protein disulfide isomerase activity (GO:0003756);; Molecular Function: dolichyl-diphosphooligosaccharide-protein glycotransferase activity (GO:0004579);; Molecular Function: protein binding (GO:0005515);; Cellular Component: extracellular region (GO:0005576);; Cellular Component: mitochondrion (GO…
MELO3C026856	457.667	1213	11.047	27.1019	0.0166159	1.21992	up	Molecular Function: binding (GO:0005488);; Cellular Component: plant-type cell wall (GO:0009505);; Biological Process: tissue development (GO:0009888);; Biological Process: flower development (GO:0009908);; Cellular Component: membrane (GO:0016020);; Biological Process: cellular component organization (GO:0016043);; Molecular Function: kinase activity (GO:0016301);; Biological Process: cell diffe…
MELO3C026908	275	1154	6.14869	25.1327	6.00323e-05	1.86319	up	Molecular Function: protein binding (GO:0005515);; Cellular Component: plasma membrane (GO:0005886);; Cellular Component: plasmodesma (GO:0009506);; Biological Process: heat acclimation (GO:0010286);;
MELO3C026931	128.333	499.5	1.37181	5.23284	0.0138577	1.75936	up	Molecular Function: plastid sigma factor activity (GO:0001053);; Molecular Function: DNA binding (GO:0003677);; Molecular Function: transcription factor activity, sequence-specific DNA binding (GO:0003700);; Molecular Function: DNA-directed 5'-3' RNA polymerase activity (GO:0003899);; Cellular Component: mitochondrion (GO:0005739);; Biological Process: DNA-templated transcription, initiation (GO:…
MELO3C027061	14257	6969	289.789	132.089	0.0338575	-1.23186	down	--
MELO3C027077	545.667	2052	36.177	124.096	0.00593316	1.70716	up	Molecular Function: ATP binding (GO:0005524);; Cellular Component: cell wall (GO:0005618);; Cellular Component: nucleolus (GO:0005730);; Cellular Component: cytoplasm (GO:0005737);; Cellular Component: mitochondrion (GO:0005739);; Cellular Component: vacuolar membrane (GO:0005774);; Cellular Component: endoplasmic reticulum (GO:0005783);; Cellular Component: Golgi apparatus (GO:0005794);; Cellula…
MELO3C027082	1007.67	2196.5	31.4297	62.5593	0.0431319	0.90027	up	Biological Process: MAPK cascade (GO:0000165);; Molecular Function: protein binding (GO:0005515);; Cellular Component: nucleus (GO:0005634);; Biological Process: protein targeting to membrane (GO:0006612);; Biological Process: response to bacterium (GO:0009617);; Biological Process: brassinosteroid mediated signaling pathway (GO:0009742);; Biological Process: systemic acquired resistance, salicyl…
MELO3C027172	1394.33	781	49.5949	25.4739	0.0358709	-1.04964	down	Biological Process: defense response (GO:0006952);; Cellular Component: intracellular membrane-bounded organelle (GO:0043231);; Cellular Component: cytoplasmic part (GO:0044444);; Biological Process: single-organism process (GO:0044699);;
MELO3C027206	0	141.5	0	3.05652	6.51707e-11	-	up	--
MELO3C027288	3502.67	13480.5	66.8682	239.02	0.00706286	1.73705	up	Molecular Function: L-serine ammonia-lyase activity (GO:0003941);; Molecular Function: L-threonine ammonia-lyase activity (GO:0004794);; Biological Process: gluconeogenesis (GO:0006094);; Biological Process: cysteine metabolic process (GO:0006534);; Biological Process: L-serine metabolic process (GO:0006563);; Biological Process: threonine metabolic process (GO:0006566);; Biological Process: cyto…

## Sheet: CK2 vs MT3
DEGs of CK2 vs MT3.
#ID	CK2_Count	MT3_Count	CK2_FPKM	MT3_FPKM	FDR	log2FC	regulated	GO_annotation
MELO3C000232	363	57	24.9116	3.93547	0.000162293	-2.65487	down	Molecular Function: iron ion binding (GO:0005506);; Cellular Component: cytoplasm (GO:0005737);; Cellular Component: plastid (GO:0009536);; Biological Process: response to wounding (GO:0009611);; Biological Process: jasmonic acid biosynthetic process (GO:0009695);; Biological Process: response to abscisic acid (GO:0009737);; Biological Process: response to jasmonic acid (GO:0009753);; Biological …
MELO3C000268	6720	2093.67	191.125	58.3346	0.00655401	-1.6764	down	Molecular Function: iron ion binding (GO:0005506);; Cellular Component: cytoplasm (GO:0005737);; Biological Process: response to hormone (GO:0009725);; Molecular Function: linoleate 13S-lipoxygenase activity (GO:0016165);; Biological Process: oxylipin biosynthetic process (GO:0031408);; Biological Process: oxidation-reduction process (GO:0055114);; Biological Process: response to oxygen-containin…
MELO3C000600	515.5	72.3333	25.2392	3.54605	1.24855e-06	-2.81238	down	Molecular Function: iron ion binding (GO:0005506);; Biological Process: defense response (GO:0006952);; Cellular Component: plastid (GO:0009536);; Biological Process: response to wounding (GO:0009611);; Biological Process: jasmonic acid biosynthetic process (GO:0009695);; Biological Process: response to abscisic acid (GO:0009737);; Biological Process: response to jasmonic acid (GO:0009753);; Biol…
MELO3C001058	266	46	25.7401	4.43024	0.00354129	-2.51005	down	Molecular Function: iron ion binding (GO:0005506);; Biological Process: fatty acid biosynthetic process (GO:0006633);; Cellular Component: plastid (GO:0009536);; Biological Process: response to wounding (GO:0009611);; Biological Process: jasmonic acid biosynthetic process (GO:0009695);; Biological Process: response to abscisic acid (GO:0009737);; Biological Process: response to jasmonic acid (GO:…
MELO3C002341	250	737.667	10.3887	31.5111	0.00672468	1.60228	up	--
MELO3C002481	2920.5	10.6667	58.9606	0.208835	5.35045e-06	-8.10809	down	Cellular Component: nucleus (GO:0005634);; Cellular Component: cytoplasm (GO:0005737);; Biological Process: cellular protein modification process (GO:0006464);; Biological Process: ubiquitin-dependent protein catabolic process (GO:0006511);; Biological Process: aging (GO:0007568);; Biological Process: response to salicylic acid (GO:0009751);;
MELO3C002607	1582	4048.33	30.198	81.1976	9.16973e-05	1.43621	up	--
MELO3C003150	2355	687.333	30.5285	9.23842	0.000170744	-1.73468	down	Molecular Function: binding (GO:0005488);; Cellular Component: intracellular part (GO:0044424);; Biological Process: response to stimulus (GO:0050896);;
MELO3C003817	5383	11703.3	147.915	340.338	0.0126716	1.21796	up	--
MELO3C003881	784.5	1619.67	15.5136	33.2425	0.0324825	1.10959	up	--
MELO3C004080	535.5	1159.33	23.0157	50.6968	0.0450393	1.14253	up	--
MELO3C004195	226.5	625	12.4999	36.4721	0.0295489	1.55759	up	Biological Process: response to stress (GO:0006950);;
MELO3C004245	4938	2293.67	244.227	113.694	0.0251644	-1.10383	down	Molecular Function: iron ion binding (GO:0005506);; Cellular Component: plastid (GO:0009536);; Biological Process: response to wounding (GO:0009611);; Biological Process: jasmonic acid biosynthetic process (GO:0009695);; Biological Process: response to abscisic acid (GO:0009737);; Biological Process: response to jasmonic acid (GO:0009753);; Biological Process: defense response to bacterium, incom…
MELO3C004246	520	104.333	22.0836	4.50252	0.000172418	-2.2986	down	Molecular Function: iron ion binding (GO:0005506);; Biological Process: fatty acid biosynthetic process (GO:0006633);; Cellular Component: plastid (GO:0009536);; Biological Process: response to wounding (GO:0009611);; Biological Process: jasmonic acid biosynthetic process (GO:0009695);; Biological Process: response to abscisic acid (GO:0009737);; Biological Process: response to jasmonic acid (GO:…
MELO3C004365	10	324	0.252953	9.06521	3.01425e-11	5.03317	up	--
MELO3C005474	100	1.33333	8.61871	0.0915857	3.55176e-07	-6.21949	down	--
MELO3C005565	2050.5	920.333	18.6083	8.5862	0.0103518	-1.11248	down	Biological Process: maltose metabolic process (GO:0000023);; Molecular Function: translation elongation factor activity (GO:0003746);; Molecular Function: GTPase activity (GO:0003924);; Molecular Function: ATP binding (GO:0005524);; Molecular Function: GTP binding (GO:0005525);; Cellular Component: mitochondrion (GO:0005739);; Biological Process: pentose-phosphate shunt (GO:0006098);; Biological …
MELO3C005629	122.5	8.33333	2.79391	0.183637	0.000258207	-3.90326	down	Molecular Function: transcription factor activity, sequence-specific DNA binding (GO:0003700);; Cellular Component: nucleus (GO:0005634);; Biological Process: transcription, DNA-templated (GO:0006351);; Biological Process: regulation of transcription, DNA-templated (GO:0006355);; Biological Process: response to heat (GO:0009408);; Biological Process: response to water deprivation (GO:0009414);; B…
MELO3C005748	5777.5	2138.33	55.9129	20.9199	0.00652416	-1.43319	down	Biological Process: polysaccharide catabolic process (GO:0000272);; Cellular Component: extracellular region (GO:0005576);; Biological Process: carbohydrate metabolic process (GO:0005975);; Molecular Function: cellulase activity (GO:0008810);; Biological Process: response to nematode (GO:0009624);; Biological Process: determination of bilateral symmetry (GO:0009855);; Biological Process: polarity…
MELO3C005822	34.5	183.333	1.70667	8.85277	0.0295489	2.36061	up	Cellular Component: chloroplast (GO:0009507);; Cellular Component: thylakoid (GO:0009579);; Cellular Component: membrane (GO:0016020);; Cellular Component: cytoplasmic vesicle (GO:0016023);;
MELO3C006031	2819.5	1268.67	32.2756	14.8304	0.00494061	-1.09487	down	Cellular Component: nucleus (GO:0005634);; Biological Process: post-embryonic animal morphogenesis (GO:0009886);; Biological Process: tissue development (GO:0009888);; Biological Process: floral organ development (GO:0048437);;
MELO3C007055	2911	1431	37.8636	18.7681	0.0235121	-1.01121	down	Cellular Component: extracellular region (GO:0005576);; Cellular Component: mitochondrion (GO:0005739);; Cellular Component: vacuole (GO:0005773);; Cellular Component: plasma membrane (GO:0005886);; Biological Process: response to oxidative stress (GO:0006979);; Biological Process: metabolic process (GO:0008152);; Molecular Function: UDP-N-acetylmuramate dehydrogenase activity (GO:0008762);; Cell…
MELO3C007666	2361	4580.67	49.7985	99.5227	0.0324825	1.00615	up	Cellular Component: histone acetyltransferase complex (GO:0000123);; Molecular Function: transcription factor activity, sequence-specific DNA binding (GO:0003700);; Cellular Component: nucleus (GO:0005634);; Biological Process: regulation of transcription, DNA-templated (GO:0006355);; Biological Process: protein acetylation (GO:0006473);; Biological Process: signal transduction (GO:0007165);; Bio…
MELO3C009367	1542.5	395	33.2992	8.74899	1.49398e-07	-1.91777	down	Molecular Function: hydrolase activity, hydrolyzing O-glycosyl compounds (GO:0004553);; Cellular Component: extracellular region (GO:0005576);; Cellular Component: cell wall (GO:0005618);; Cellular Component: cytoplasm (GO:0005737);; Biological Process: cellular glucan metabolic process (GO:0006073);; Cellular Component: plant-type cell wall (GO:0009505);; Biological Process: fruit development (G…
MELO3C009543	1307	354.667	22.1518	6.05065	0.0138556	-1.87429	down	Biological Process: MAPK cascade (GO:0000165);; Biological Process: respiratory burst involved in defense response (GO:0002679);; Molecular Function: ubiquitin-protein transferase activity (GO:0004842);; Molecular Function: protein binding (GO:0005515);; Cellular Component: cytosol (GO:0005829);; Biological Process: protein targeting to membrane (GO:0006612);; Biological Process: membrane fusion …
MELO3C010608	897	307.667	15.6124	5.38642	0.00494944	-1.4777	down	Biological Process: maltose metabolic process (GO:0000023);; Biological Process: rRNA processing (GO:0006364);; Cellular Component: PSII associated light-harvesting complex II (GO:0009517);; Cellular Component: photosystem II (GO:0009523);; Biological Process: thylakoid membrane organization (GO:0010027);; Biological Process: stomatal complex morphogenesis (GO:0010103);; Biological Process: nonph…
MELO3C010865	235.5	1364.67	12.5793	75.8635	1.23481e-10	2.59586	up	--
MELO3C010919	57	0	1.58229	0	1.26907e-05	-	down	Biological Process: MAPK cascade (GO:0000165);; Biological Process: respiratory burst involved in defense response (GO:0002679);; Cellular Component: cell wall (GO:0005618);; Cellular Component: vacuole (GO:0005773);; Biological Process: protein targeting to membrane (GO:0006612);; Biological Process: membrane fusion (GO:0006944);; Biological Process: detection of biotic stimulus (GO:0009595);; B…
MELO3C010996	4866.5	1924	43.904	19.2541	9.16973e-05	-1.30091	down	Molecular Function: DNA binding (GO:0003677);; Molecular Function: transcription factor activity, sequence-specific DNA binding (GO:0003700);; Cellular Component: nucleolus (GO:0005730);; Biological Process: regulation of transcription, DNA-templated (GO:0006355);; Biological Process: response to ethylene (GO:0009723);; Biological Process: posttranscriptional gene silencing by RNA (GO:0035194);; …
MELO3C011848	39	0	1.32783	0	0.000255092	-	down	Cellular Component: phosphatidylinositol 3-kinase complex, class IA (GO:0005943);; Cellular Component: chloroplast thylakoid (GO:0009534);;
MELO3C011929	158	25.6667	2.99228	0.50863	0.018102	-2.53945	down	Biological Process: response to molecule of bacterial origin (GO:0002237);; Cellular Component: plasma membrane (GO:0005886);; Cellular Component: chloroplast (GO:0009507);; Biological Process: systemic acquired resistance (GO:0009627);; Biological Process: ethylene-activated signaling pathway (GO:0009873);; Molecular Function: oxidoreductase activity, acting on paired donors, with incorporation …
MELO3C012135	2135.5	575	30.214	8.23628	0.018102	-1.87423	down	Biological Process: cellular aromatic compound metabolic process (GO:0006725);; Biological Process: ion transport (GO:0006811);; Biological Process: response to osmotic stress (GO:0006970);; Biological Process: response to hormone (GO:0009725);; Molecular Function: transferase activity, transferring glycosyl groups (GO:0016757);; Biological Process: carboxylic acid metabolic process (GO:0019752);…
MELO3C012461	8124.5	4044	62.7245	32.6286	0.0465045	-0.984199	down	--
MELO3C012550	1037.5	201.667	13.6824	2.65111	4.36895e-08	-2.29604	down	Molecular Function: sugar:proton symporter activity (GO:0005351);; Cellular Component: vacuolar membrane (GO:0005774);; Cellular Component: plasma membrane (GO:0005886);; Biological Process: hexose transport (GO:0008645);; Biological Process: seed germination (GO:0009845);; Biological Process: cellular process (GO:0009987);; Molecular Function: pentose transmembrane transporter activity (GO:00151…
MELO3C012551	329.5	77.3333	5.84529	1.47414	0.0166162	-2.00791	down	Molecular Function: sugar:proton symporter activity (GO:0005351);; Molecular Function: galactose transmembrane transporter activity (GO:0005354);; Molecular Function: glucose transmembrane transporter activity (GO:0005355);; Molecular Function: myo-inositol transmembrane transporter activity (GO:0005365);; Cellular Component: vacuolar membrane (GO:0005774);; Cellular Component: plasma membrane (G…
MELO3C012694	439.5	1431.67	7.82845	24.7003	0.00782745	1.6469	up	Cellular Component: chromatin (GO:0000785);; Molecular Function: DNA binding (GO:0003677);; Cellular Component: nucleus (GO:0005634);; Cellular Component: chromosome (GO:0005694);; Cellular Component: nucleolus (GO:0005730);; Cellular Component: mitochondrion (GO:0005739);; Biological Process: response to hormone (GO:0009725);; Biological Process: cellular component organization (GO:0016043);; Bi…
MELO3C013594	64.5	263	0.707113	2.93386	0.0414152	1.9933	up	--
MELO3C013952	3128.5	1140	100.06	37.6584	3.73833e-05	-1.40218	down	Biological Process: very long-chain fatty acid metabolic process (GO:0000038);; Cellular Component: extracellular region (GO:0005576);; Biological Process: lipid transport (GO:0006869);; Molecular Function: lipid binding (GO:0008289);; Cellular Component: chloroplast thylakoid membrane (GO:0009535);; Cellular Component: membrane (GO:0016020);; Biological Process: cuticle development (GO:0042335);;
MELO3C014353	566	1298.67	9.43577	21.799	0.0138556	1.20804	up	--
MELO3C014642	43.5	0.666667	0.208818	0.002083	0.00149369	-6.09187	down	Molecular Function: catalase activity (GO:0004096);; Biological Process: cellular aromatic compound metabolic process (GO:0006725);; Biological Process: response to oxidative stress (GO:0006979);; Cellular Component: membrane (GO:0016020);; Molecular Function: ligase activity (GO:0016874);; Molecular Function: heme binding (GO:0020037);; Biological Process: cellular biosynthetic process (GO:00442…
MELO3C015534	1278	384.667	28.5198	8.74994	3.73833e-05	-1.72028	down	Cellular Component: cytosol (GO:0005829);;
MELO3C015854	3	295	0.15579	16.3407	2.90054e-14	6.63971	up	--
MELO3C016719	1337	2593.33	11.3855	23.1525	0.038097	0.980298	up	Molecular Function: binding (GO:0005488);; Molecular Function: iron ion binding (GO:0005506);; Cellular Component: endoplasmic reticulum (GO:0005783);; Biological Process: terpenoid metabolic process (GO:0006721);; Biological Process: lipid biosynthetic process (GO:0008610);; Molecular Function: electron carrier activity (GO:0009055);; Biological Process: gibberellin biosynthetic process (GO:0009…
MELO3C017183	1126.5	2256	26.5736	55.4316	0.0276969	1.07107	up	--
MELO3C017673	1180.5	382.333	16.9213	5.66467	0.000258207	-1.57383	down	Biological Process: lipid metabolic process (GO:0006629);; Molecular Function: transferase activity, transferring hexosyl groups (GO:0016758);; Molecular Function: UDP-glucosyltransferase activity (GO:0035251);; Cellular Component: cytoplasmic part (GO:0044444);; Biological Process: pigment biosynthetic process (GO:0046148);; Biological Process: response to stimulus (GO:0050896);; Biological Proc…
MELO3C017925	782.5	290.333	28.9655	11.2015	0.0251644	-1.36101	down	--
MELO3C018562	675.5	4839.67	9.11413	66.574	1.46008e-20	2.87226	up	Cellular Component: chloroplast envelope (GO:0009941);;
MELO3C018700	4835	2400	134.873	68.6537	0.023246	-0.968493	down	Molecular Function: protein binding (GO:0005515);; Cellular Component: cytoplasm (GO:0005737);; Biological Process: toxin catabolic process (GO:0009407);; Cellular Component: phragmoplast (GO:0009524);; Biological Process: salicylic acid metabolic process (GO:0009696);; Biological Process: anthocyanin-containing compound biosynthetic process (GO:0009718);; Biological Process: response to salicyli…
MELO3C018849	6450	2084	89.4056	29.8335	1.49398e-07	-1.57787	down	Biological Process: anthocyanin-containing compound biosynthetic process (GO:0009718);; Biological Process: response to sucrose (GO:0009744);; Biological Process: response to UV-B (GO:0010224);; Molecular Function: transferase activity, transferring glycosyl groups (GO:0016757);; Molecular Function: transferase activity, transferring hexosyl groups (GO:0016758);; Molecular Function: UDP-xylosyltr…
MELO3C019019	2786.5	1391	26.2183	13.5607	0.030861	-0.950307	down	--
MELO3C019128	1008	2124.33	24.7481	54.3376	0.0138556	1.14487	up	Biological Process: cell morphogenesis (GO:0000902);; Molecular Function: protein kinase activity (GO:0004672);; Cellular Component: plasma membrane (GO:0005886);; Biological Process: protein phosphorylation (GO:0006468);; Cellular Component: chloroplast (GO:0009507);; Biological Process: gene expression (GO:0010467);; Biological Process: cell growth (GO:0016049);; Biological Process: cell differ…
MELO3C019247	704	1497	20.4248	45.5456	0.0295489	1.16512	up	Biological Process: single-organism process (GO:0044699);;
MELO3C020494	1081.5	0.666667	8.50965	0.00212167	1.59149e-58	-10.6796	down	Biological Process: microtubule cytoskeleton organization (GO:0000226);; Biological Process: cytokinesis by cell plate formation (GO:0000911);; Cellular Component: nucleus (GO:0005634);; Cellular Component: cytosol (GO:0005829);; Biological Process: protein glycosylation (GO:0006486);; Biological Process: gravitropism (GO:0009630);; Biological Process: photomorphogenesis (GO:0009640);; Biological…
MELO3C020495	465	1248.67	1.88913	5.02954	0.0135083	1.47722	up	Biological Process: microtubule cytoskeleton organization (GO:0000226);; Biological Process: cytokinesis by cell plate formation (GO:0000911);; Cellular Component: cytosol (GO:0005829);; Biological Process: protein glycosylation (GO:0006486);; Biological Process: gravitropism (GO:0009630);; Biological Process: photomorphogenesis (GO:0009640);; Biological Process: embryo development ending in seed…
MELO3C020907	718	1512.67	10.4284	22.6194	0.0295489	1.12737	up	Molecular Function: transcription factor activity, sequence-specific DNA binding (GO:0003700);; Molecular Function: protein binding (GO:0005515);; Cellular Component: nucleus (GO:0005634);; Biological Process: transcription, DNA-templated (GO:0006351);; Biological Process: tryptophan metabolic process (GO:0006568);; Biological Process: response to stress (GO:0006950);; Biological Process: asymmet…
MELO3C021100	4	509	0.218162	33.0909	5.21739e-23	7.02613	up	Molecular Function: protease binding (GO:0002020);; Molecular Function: receptor activity (GO:0004872);; Molecular Function: KDEL sequence binding (GO:0005046);; Molecular Function: ATP binding (GO:0005524);; Cellular Component: cell wall (GO:0005618);; Cellular Component: mitochondrion (GO:0005739);; Cellular Component: vacuolar membrane (GO:0005774);; Cellular Component: endoplasmic reticulum l…
MELO3C021259	1645.5	3375.33	32.8188	67.4237	0.0136484	1.0443	up	Biological Process: transition metal ion transport (GO:0000041);; Biological Process: defense response to nematode (GO:0002215);; Molecular Function: peroxidase activity (GO:0004601);; Cellular Component: extracellular region (GO:0005576);; Cellular Component: cell wall (GO:0005618);; Cellular Component: vacuolar membrane (GO:0005774);; Cellular Component: Golgi apparatus (GO:0005794);; Biologica…
MELO3C021428	1002	325.333	49.5537	16.938	0.00101992	-1.53685	down	--
MELO3C021923	1387.5	2850.67	32.4797	68.7509	0.0138556	1.09401	up	Cellular Component: chloroplast (GO:0009507);; Biological Process: embryo development ending in seed dormancy (GO:0009793);; Biological Process: defense response to fungus (GO:0050832);;
MELO3C022433	3715	581.333	84.9872	13.6098	0.0184936	-2.64249	down	Cellular Component: extracellular region (GO:0005576);; Cellular Component: cell wall (GO:0005618);; Biological Process: polyamine catabolic process (GO:0006598);; Cellular Component: chloroplast (GO:0009507);; Biological Process: systemic acquired resistance (GO:0009627);; Biological Process: lignan biosynthetic process (GO:0009807);; Biological Process: actin filament-based movement (GO:0030048…
MELO3C022532	1188.5	482	9.26644	3.7983	0.0135588	-1.2814	down	Biological Process: double-strand break repair via homologous recombination (GO:0000724);; Molecular Function: transcription factor activity, sequence-specific DNA binding (GO:0003700);; Molecular Function: protein binding (GO:0005515);; Cellular Component: nucleus (GO:0005634);; Cellular Component: cytoplasm (GO:0005737);; Biological Process: regulation of transcription, DNA-templated (GO:000635…
MELO3C023032	9521.5	4457	79.4013	37.9261	0.013148	-1.04396	down	Cellular Component: cytoplasm (GO:0005737);; Biological Process: lipid biosynthetic process (GO:0008610);; Molecular Function: cyclopropane-fatty-acyl-phospholipid synthase activity (GO:0008825);; Molecular Function: oxidoreductase activity (GO:0016491);; Biological Process: methylation (GO:0032259);; Biological Process: oxidation-reduction process (GO:0055114);;
MELO3C023309	129.5	0	1.87166	0	8.26759e-12	-	down	--
MELO3C023851	1288	3572.67	32.5579	91.8105	0.0135083	1.46582	up	Molecular Function: phospholipid binding (GO:0005543);; Cellular Component: vacuolar membrane (GO:0005774);; Cellular Component: Golgi apparatus (GO:0005794);; Cellular Component: plasma membrane (GO:0005886);; Biological Process: intracellular protein transport (GO:0006886);; Molecular Function: clathrin binding (GO:0030276);;
MELO3C024176	2817.5	1197.67	25.8572	11.1241	0.0152657	-1.20799	down	Molecular Function: serine-type endopeptidase activity (GO:0004252);; Cellular Component: extracellular region (GO:0005576);; Cellular Component: cell wall (GO:0005618);; Biological Process: proteolysis (GO:0006508);; Cellular Component: plant-type cell wall (GO:0009505);; Biological Process: response to auxin (GO:0009733);; Cellular Component: external side of plasma membrane (GO:0009897);; Biol…
MELO3C024896	1625.5	3280.33	19.7049	39.0225	0.017313	1.05011	up	Molecular Function: iron ion binding (GO:0005506);; Molecular Function: electron carrier activity (GO:0009055);; Molecular Function: oxidoreductase activity, acting on paired donors, with incorporation or reduction of molecular oxygen (GO:0016705);; Molecular Function: heme binding (GO:0020037);; Biological Process: oxidation-reduction process (GO:0055114);;
MELO3C024908	179.5	10.6667	2.74051	0.162251	5.79692e-06	-3.99474	down	Molecular Function: protein binding (GO:0005515);; Cellular Component: nucleus (GO:0005634);; Biological Process: cellular protein modification process (GO:0006464);; Biological Process: defense response (GO:0006952);; Biological Process: post-embryonic development (GO:0009791);; Molecular Function: ligase activity (GO:0016874);; Cellular Component: intracellular part (GO:0044424);; Biological Pr…
MELO3C025408	551	154.667	9.98963	2.84059	0.00672468	-1.78669	down	Biological Process: maltose metabolic process (GO:0000023);; Cellular Component: mitochondrion (GO:0005739);; Cellular Component: cytosol (GO:0005829);; Biological Process: cellular response to DNA damage stimulus (GO:0006974);; Molecular Function: zinc ion binding (GO:0008270);; Biological Process: thiamine biosynthetic process (GO:0009228);; Biological Process: response to cold (GO:0009409);; C…
MELO3C026242	213	1201.33	1.42581	9.02181	2.56713e-10	2.65914	up	Cellular Component: nucleus (GO:0005634);; Biological Process: phosphatidylinositol biosynthetic process (GO:0006661);;
MELO3C026265	1	162.333	0.0002835	5.07671	4.32603e-10	7.37837	up	--
