# Supplementary material for: Transcriptomic and metabolomic analyses reveal that melatonin promotes melon root development under copper stress by inhibiting jasmonic acid biosynthesis
Source: Hortic Res. 2020 Jun 1;7:79. doi: 10.1038/s41438-020-0293-5 (PMC7261800; doi:10.1038/s41438-020-0293-5)
Supplement: Supplementary file 2 — Table S2 [file 41438_2020_293_MOESM2_ESM.xlsx]

## Sheet: CK1 vs CK2
KEGG enrich of DEGs between CK1 and CK2.
#KEGG_n	159	KEGG_N	4400
#Pathway	ko_ID	DEG	Gene	DEG_all	Gene_all
Plant-pathogen interaction	ko04626	6	119	159	4400	MELO3C000209;MELO3C000592;MELO3C003617;MELO3C006028;MELO3C020900;MELO3C027077	K04079+K04079+K05391+K05391+K13448+K04079
Alanine, aspartate and glutamate metabolism	ko00250	2	60	159	4400	MELO3C008557;MELO3C017628	K00820+K00261
Pentose and glucuronate interconversions	ko00040	8	115	159	4400	MELO3C002815;MELO3C005459;MELO3C006208;MELO3C007411;MELO3C010953;MELO3C015962;MELO3C020953;MELO3C023087	K01051+K01051+K01051+K01728+K01051+K01051+K01051+K01728
Zeatin biosynthesis	ko00908	1	23	159	4400	MELO3C016911	K00279
Sulfur metabolism	ko00920	1	36	159	4400	MELO3C016630	K08738
Fructose and mannose metabolism	ko00051	3	56	159	4400	MELO3C016378;MELO3C025916;MELO3C026482	K01711+K01803+K17497
Oxidative phosphorylation	ko00190	1	125	159	4400	MELO3C004193	K01507
Stilbenoid, diarylheptanoid and gingerol biosynthesis	ko00945	2	15	159	4400	MELO3C011899;MELO3C011900	K13065+K13065
Pyruvate metabolism	ko00620	6	86	159	4400	MELO3C006734;MELO3C016095;MELO3C017938;MELO3C018724;MELO3C022998;MELO3C024190	K00382+K00026+K01679+K01595+K00025+K00626
Linoleic acid metabolism	ko00591	7	33	159	4400	Cucumis_melo_newGene_1656;MELO3C000232;MELO3C000268;MELO3C001058;MELO3C004245;MELO3C014629;MELO3C014632	K00454+K15718+K15718+K15718+K15718+K00454+K00454
Tryptophan metabolism	ko00380	1	34	159	4400	MELO3C024190	K00626
Ether lipid metabolism	ko00565	1	27	159	4400	MELO3C023415	K01115
Galactose metabolism	ko00052	1	53	159	4400	MELO3C024383	K01193
Protein export	ko03060	3	45	159	4400	MELO3C002366;MELO3C005757;MELO3C016112	K07342+K09490+K10956
Carbon metabolism	ko01200	14	259	159	4400	MELO3C006734;MELO3C007621;MELO3C016095;MELO3C017268;MELO3C017628;MELO3C017938;MELO3C018724;MELO3C020408;MELO3C020429;MELO3C022998;MELO3C024190;MELO3C025791;MELO3C025916;MELO3C027288	K00382+K01455+K00026+K01689+K00261+K01679+K01595+K00297+K00600+K00025+K00626+K00058+K01803+K01754
Glycerophospholipid metabolism	ko00564	2	92	159	4400	MELO3C009182;MELO3C023415	K13508+K01115
Amino sugar and nucleotide sugar metabolism	ko00520	12	126	159	4400	MELO3C002047;MELO3C005621;MELO3C005858;MELO3C005859;MELO3C006198;MELO3C006965;MELO3C008557;MELO3C011416;MELO3C016378;MELO3C017955;MELO3C021077;MELO3C026482	K13379+K12451+K01183+K01183+K08679+K01183+K00820+K13379+K01711+K08678+K13648+K17497
Arginine biosynthesis	ko00220	1	45	159	4400	MELO3C017628	K00261
Phosphatidylinositol signaling system	ko04070	2	59	159	4400	MELO3C017795;MELO3C021971	K00915+K13024
Phagosome	ko04145	2	70	159	4400	MELO3C002366;MELO3C016112	K07342+K10956
Endocytosis	ko04144	2	155	159	4400	MELO3C023415;MELO3C025885	K01115+K07904
Glutathione metabolism	ko00480	5	83	159	4400	MELO3C003188;MELO3C003192;MELO3C006220;MELO3C016031;MELO3C017103	K00799+K00799+K00799+K00799+K00797
Fatty acid elongation	ko00062	2	24	159	4400	MELO3C016419;MELO3C026623	K10703+K15397
Terpenoid backbone biosynthesis	ko00900	4	51	159	4400	MELO3C004278;MELO3C014017;MELO3C024190;MELO3C024982	K00869+K01641+K00626+K00787
Glyoxylate and dicarboxylate metabolism	ko00630	6	76	159	4400	MELO3C006734;MELO3C007621;MELO3C016095;MELO3C020429;MELO3C022998;MELO3C024190	K00382+K01455+K00026+K00600+K00025+K00626
Peroxisome	ko04146	4	85	159	4400	MELO3C004278;MELO3C016541;MELO3C021431;MELO3C025157	K00869+K13348+K13356+K13354
Phenylalanine metabolism	ko00360	6	55	159	4400	MELO3C014224;MELO3C014227;MELO3C014229;MELO3C017809;MELO3C017810;MELO3C017811	K10775+K10775+K10775+K10775+K10775+K10775
Carotenoid biosynthesis	ko00906	1	34	159	4400	MELO3C014719	K09842
Riboflavin metabolism	ko00740	2	12	159	4400	MELO3C000760;MELO3C011439	K00793+K00794
Spliceosome	ko03040	1	174	159	4400	MELO3C022928	K12839
Ribosome	ko03010	4	263	159	4400	MELO3C005830;MELO3C006829;MELO3C015438;MELO3C018512	K02996+K02969+K02910+K02980
Inositol phosphate metabolism	ko00562	5	63	159	4400	MELO3C004609;MELO3C015430;MELO3C017581;MELO3C017795;MELO3C025916	K00469+K00469+K01858+K00915+K01803
Arginine and proline metabolism	ko00330	2	53	159	4400	MELO3C004110;MELO3C017103	K01611+K00797
Proteasome	ko03050	1	48	159	4400	MELO3C011172	K02738
Sesquiterpenoid and triterpenoid biosynthesis	ko00909	1	14	159	4400	MELO3C023346	K00801
Valine, leucine and isoleucine degradation	ko00280	3	42	159	4400	MELO3C006734;MELO3C014017;MELO3C024190	K00382+K01641+K00626
Citrate cycle (TCA cycle)	ko00020	6	47	159	4400	MELO3C006734;MELO3C010675;MELO3C011482;MELO3C016095;MELO3C017938;MELO3C022998	K00382+K01648+K01648+K00026+K01679+K00025
Cysteine and methionine metabolism	ko00270	8	85	159	4400	MELO3C004110;MELO3C007425;MELO3C014294;MELO3C016095;MELO3C016340;MELO3C017103;MELO3C022998;MELO3C024471	K01611+K05933+K00547+K00026+K20772+K00797+K00025+K00789
Photosynthesis	ko00195	4	67	159	4400	MELO3C002510;MELO3C003395;MELO3C010608;MELO3C015772	K08901+K02639+K03542+K02721
alpha-Linolenic acid metabolism	ko00592	3	57	159	4400	Cucumis_melo_newGene_1656;MELO3C014629;MELO3C014632	K00454+K00454+K00454
Glycolysis / Gluconeogenesis	ko00010	3	119	159	4400	MELO3C006734;MELO3C017268;MELO3C025916	K00382+K01689+K01803
Lysine degradation	ko00310	1	23	159	4400	MELO3C024190	K00626
RNA polymerase	ko03020	1	49	159	4400	MELO3C007997	K03012
Ascorbate and aldarate metabolism	ko00053	2	40	159	4400	MELO3C004609;MELO3C015430	K00469+K00469
Fatty acid degradation	ko00071	1	37	159	4400	MELO3C024190	K00626
Glycerolipid metabolism	ko00561	1	58	159	4400	MELO3C009182	K13508
Phenylpropanoid biosynthesis	ko00940	28	164	159	4400	MELO3C002391;MELO3C002474;MELO3C003735;MELO3C005456;MELO3C007702;MELO3C007868;MELO3C008186;MELO3C009789;MELO3C011899;MELO3C011900;MELO3C012183;MELO3C014224;MELO3C014227;MELO3C014229;MELO3C014651;MELO3C014653;MELO3C015219;MELO3C015222;MELO3C017809;MELO3C017810;MELO3C017811;MELO3C018719;MELO3C019612;MELO3C021373;MELO3C021914;MELO3C022435;MELO3C023613;MELO3C026609	K00430+K05350+K00083+K00430+K00083+K00430+K00430+K01188+K13065+K13065+K00430+K10775+K10775+K10775+K00430+K00430+K01188+K01188+K10775+K10775+K10775+K00430+K00430+K00430+K00430+K00430+K00430+K05349
Porphyrin and chlorophyll metabolism	ko00860	1	42	159	4400	MELO3C026160	K03428
Synthesis and degradation of ketone bodies	ko00072	2	5	159	4400	MELO3C014017;MELO3C024190	K01641+K00626
Nitrogen metabolism	ko00910	3	33	159	4400	Cucumis_melo_newGene_1595;MELO3C007621;MELO3C017628	K01674+K01455+K00261
Valine, leucine and isoleucine biosynthesis	ko00290	1	15	159	4400	MELO3C027288	K01754
Fatty acid metabolism	ko01212	2	60	159	4400	MELO3C016419;MELO3C024190	K10703+K00626
Diterpenoid biosynthesis	ko00904	2	29	159	4400	Cucumis_melo_newGene_1096;MELO3C016719	K04123+K04122
Carbon fixation in photosynthetic organisms	ko00710	4	75	159	4400	MELO3C016095;MELO3C018724;MELO3C022998;MELO3C025916	K00026+K01595+K00025+K01803
Regulation of autophagy	ko04140	1	34	159	4400	MELO3C026741	K07198
One carbon pool by folate	ko00670	2	19	159	4400	MELO3C020408;MELO3C020429	K00297+K00600
Plant hormone signal transduction	ko04075	6	264	159	4400	MELO3C005991;MELO3C012951;MELO3C013854;MELO3C016864;MELO3C023046;MELO3C026762	K14488+K14484+K14496+K14496+K14484+K14484
Cyanoamino acid metabolism	ko00460	8	58	159	4400	MELO3C002474;MELO3C004069;MELO3C007621;MELO3C009789;MELO3C015219;MELO3C015222;MELO3C020429;MELO3C026609	K05350+K08248+K01455+K01188+K01188+K01188+K00600+K05349
Circadian rhythm - plant	ko04712	5	38	159	4400	MELO3C003575;MELO3C003686;MELO3C011250;MELO3C014767;MELO3C021715	K12118+K16241+K16241+K00660+K10143
Protein processing in endoplasmic reticulum	ko04141	11	181	159	4400	MELO3C000209;MELO3C000592;MELO3C002366;MELO3C004196;MELO3C005757;MELO3C015938;MELO3C016112;MELO3C024002;MELO3C026399;MELO3C026855;MELO3C027077	K04079+K04079+K07342+K07953+K09490+K09517+K10956+K14005+K09486+K09580+K04079
ABC transporters	ko02010	1	34	159	4400	MELO3C003428	K05658
Flavonoid biosynthesis	ko00941	5	23	159	4400	Cucumis_melo_newGene_5334;MELO3C011899;MELO3C011900;MELO3C014767;MELO3C025484	K00475+K13065+K13065+K00660+K01859
Cutin, suberine and wax biosynthesis	ko00073	1	26	159	4400	MELO3C021431	K13356
Propanoate metabolism	ko00640	2	33	159	4400	MELO3C006734;MELO3C024190	K00382+K00626
Biosynthesis of amino acids	ko01230	8	229	159	4400	MELO3C007744;MELO3C008136;MELO3C017268;MELO3C020429;MELO3C024471;MELO3C025791;MELO3C025916;MELO3C027288	K01626+K10206+K01689+K00600+K00789+K00058+K01803+K01754
Lysine biosynthesis	ko00300	1	11	159	4400	MELO3C008136	K10206
Steroid biosynthesis	ko00100	1	26	159	4400	MELO3C023346	K00801
RNA degradation	ko03018	2	110	159	4400	MELO3C017268;MELO3C025524	K01689+K12608
Phenylalanine, tyrosine and tryptophan biosynthesis	ko00400	1	44	159	4400	MELO3C007744	K01626
Glycine, serine and threonine metabolism	ko00260	4	83	159	4400	MELO3C006734;MELO3C020429;MELO3C025791;MELO3C027288	K00382+K00600+K00058+K01754
beta-Alanine metabolism	ko00410	1	41	159	4400	MELO3C017103	K00797
Starch and sucrose metabolism	ko00500	17	238	159	4400	MELO3C002474;MELO3C002694;MELO3C002815;MELO3C005459;MELO3C006198;MELO3C006208;MELO3C006812;MELO3C009789;MELO3C010953;MELO3C015219;MELO3C015222;MELO3C015962;MELO3C017955;MELO3C020953;MELO3C021077;MELO3C024383;MELO3C026609	K05350+K16055+K01051+K01051+K08679+K01051+K01087+K01188+K01051+K01188+K01188+K01051+K08678+K01051+K13648+K01193+K05349
Butanoate metabolism	ko00650	2	24	159	4400	MELO3C014017;MELO3C024190	K01641+K00626
Pyrimidine metabolism	ko00240	2	127	159	4400	MELO3C006256;MELO3C007997	K13800+K03012
Ubiquitin mediated proteolysis	ko04120	3	98	159	4400	Cucumis_melo_newGene_5110;MELO3C007283;MELO3C021715	K10573+K10581+K10143
Other glycan degradation	ko00511	1	19	159	4400	MELO3C017653	K01444
Purine metabolism	ko00230	1	161	159	4400	MELO3C007997	K03012
Biosynthesis of unsaturated fatty acids	ko01040	1	22	159	4400	MELO3C016419	K10703

## Sheet: CK2 vs MT3
KEGG enrich of DEGs between CK2 and MT3.
#KEGG_n	11	KEGG_N	4400
#Pathway	ko_ID	DEG	Gene	DEG_all	Gene_all
Photosynthesis	ko00195	1	67	11	4400	MELO3C010608	K03542
Thiamine metabolism	ko00730	1	16	11	4400	MELO3C025408	K03146
Protein processing in endoplasmic reticulum	ko04141	1	181	11	4400	MELO3C021100	K03283
Phenylpropanoid biosynthesis	ko00940	1	164	11	4400	MELO3C021259	K00430
Endocytosis	ko04144	3	155	11	4400	MELO3C013594;MELO3C021100;MELO3C023851	K19476+K03283+K12471
Diterpenoid biosynthesis	ko00904	1	29	11	4400	MELO3C016719	K04122
Spliceosome	ko03040	1	174	11	4400	MELO3C021100	K03283
Linoleic acid metabolism	ko00591	4	33	11	4400	MELO3C000232;MELO3C000268;MELO3C001058;MELO3C004245	K15718+K15718+K15718+K15718
