# Supplementary material for: Transcriptomic and metabolomic analyses reveal that melatonin promotes melon root development under copper stress by inhibiting jasmonic acid biosynthesis
Source: Hortic Res. 2020 Jun 1;7:79. doi: 10.1038/s41438-020-0293-5 (PMC7261800; doi:10.1038/s41438-020-0293-5)
Supplement: Supplementary file 3 — Table S3 [file 41438_2020_293_MOESM3_ESM.xlsx]

## Sheet: CK1 vs CK2
Differential metabolites of CK1 vs CK2.
	#ID	MS2 name	MS2 score	MS1 name	MS1 ppm	type	Fold_change	log2FC	P_value	VIP	regulated
neg	meta_1					Unmapped	0.723836	-0.466265	0.0662341	1.19958	down
	meta_3			L-Glyceric acid;Glyceric acid;D-2,3-Dihydroxypropanoic acid;Thiocarbohydrazide;1,3-Diamino-2-thiourea	22.5537723909047;22.5537723909047;22.5537723909047;-21.6917080145702	MS1 mz matched	0.845342	-0.242393	0.0201174	1.45196	down
	meta_4	L-Proline	0.9649			MS2 forward	0.900684	-0.150906	0.0326368	1.30973	down
	meta_6	Maleic acid	0.9998			MS2 forward	0.707396	-0.49941	0.0160889	1.45869	down
	meta_9					Unmapped	1.38441	0.469268	0.0891932	1.20727	up
	meta_17	L-Malic acid	0.9972			MS2 forward	0.685786	-0.544169	0.00700277	1.58491	down
	meta_18					Unmapped	0.676939	-0.562902	0.0579872	1.21357	down
	meta_20	2,3-Dihydroxy-3-methylbutyric acid	0.8793			MS2 reverse	0.850391	-0.233803	0.0242284	1.44081	down
	meta_21	L-Threonate	0.8167			MS2 forward	0.763793	-0.388746	0.0149663	1.49154	down
	meta_22					Unmapped	0.694779	-0.525375	0.0391672	1.27042	down
	meta_25	Hydroxyhydroquinone	0.6335			MS2 reverse	3.0198	1.59445	0.00223945	1.70574	up
	meta_30			O-Acetylserine;D-Glutamic acid;DL-Glutamate;L-4-Hydroxyglutamate semialdehyde;3-(Carboxymethylamino)propanoic acid;N-Methyl-D-aspartic acid;L-Glutamic acid;N-Acetylserine;L-Glutamate;L-Glutamic acid;L-Glutaminic acid;Glutamate;D-Glutamate;D-Glutamic acid;D-Glutaminic acid;D-2-Aminoglutaric acid;Glutamate;Glutaminic acid;2-Aminoglutaric acid;O-Acetyl-L-serine;O3-Acetyl-L-serine;L-threo-3-Methylasp…	12.5274426442727;12.5274426442727;12.5274426442727;12.5274426442727;12.5274426442727;12.5274426442727;12.5274426442727;12.5274426442727;12.240468075519;12.240468075519;12.240468075519;12.240468075519;12.240468075519;12.240468075519;12.240468075519;12.240468075519;12.240468075519;12.240468075519	MS1 mz matched	1.30746	0.386771	0.0753897	1.25942	up
	meta_33	Hydroxyacetone	0.7148			MS2 reverse	0.873327	-0.195406	0.0705981	1.22688	down
	meta_37	Ribitol	0.6831			MS2 forward	1.46871	0.554548	0.0120603	1.42697	up
	meta_38	L-Histidine	0.9944			MS2 forward	1.15902	0.212903	0.0697091	1.22095	up
	meta_39					Unmapped	1.25302	0.325411	0.0211259	1.40287	up
	meta_40					Unmapped	1.95414	0.966533	0.0075171	1.63362	up
	meta_41					Unmapped	1.85213	0.889183	0.00890488	1.59706	up
	meta_42			trans-4-Carboxymethylenebut-2-en-4-olide;cis-4-Carboxymethylenebut-2-en-4-olide;cis-4-Carboxymethylenebut-2-en-4-olide;4-Carboxymethylenebut-2-en-4-olide;trans-4-Carboxymethylenebut-2-en-4-olide;5-Formyl-2-furoate;5-Formyl-2-furancarboxylate;5-Formylfuran-2-carboxylate	-6.84660693422572;-6.84660693422572;-7.1422959624942;-7.1422959624942;-7.1422959624942	MS1 mz matched	0.658343	-0.603089	0.00820979	1.57896	down
	meta_48	D-Glucono-1,5-lactone	0.7486			MS2 forward	0.506746	-0.980665	0.0139007	1.58654	down
	meta_53	Phenylpyruvate	0.9932			MS2 forward	1.36798	0.452046	0.00622594	1.57472	up
	meta_54	4-Hydroxycinnamic acid	0.9918			MS2 forward	2.65862	1.41068	0.0209907	1.58969	up
	meta_62	Acetyl-DL-Leucine	0.9983			MS2 forward	1.97834	0.984294	0.0579804	1.35812	up
	meta_68	L-Arginine	0.9897			MS2 forward	0.679865	-0.55668	0.0882496	1.16087	down
	meta_73	myo-Inositol	0.9948			MS2 forward	1.2358	0.30545	0.0557478	1.19543	up
	meta_75					Unmapped	0.889436	-0.169038	0.0689922	1.25672	down
	meta_76	2-Oxoadipic acid	0.9138			MS2 forward	0.56454	-0.824852	0.015471	1.56149	down
	meta_79					Unmapped	1.73222	0.792626	0.0196565	1.43183	up
	meta_83	N6-Acetyl-L-lysine	0.9974			MS2 forward	1.41371	0.499482	0.0319167	1.32862	up
	meta_85					Unmapped	1.38872	0.473754	0.0279151	1.35657	up
	meta_90			(-)-Bornesitol;Mytilitol;4-O-Methyl-myo-inositol;Sequoyitol;L-Pinitol;D-4-O-Methyl-myo-inositol;D-Pinitol;Methyl beta-D-glucopyranoside;L-Quebrachitol;5-O-Methyl-myo-inositol;1D-5-O-Methyl-myo-inositol;Sequoyitol;Methyl beta-D-galactoside;Methyl beta-D-galactopyranoside;D-Bornesitol;(-)-Bornesitol;1-O-Methyl-myo-inositol;1D-1-O-Methyl-myo-inositol;L-Bornesitol;(+)-Bornesitol;3-O-Methyl-myo-inosit…	-5.349366988004;-5.349366988004;-5.349366988004;-5.349366988004;-5.349366988004;-5.349366988004;-5.349366988004;-5.349366988004;-5.349366988004;-5.15254097560671;-5.15254097560671;-5.15254097560671;-5.15254097560671;-5.15254097560671;-5.15254097560671;-5.15254097560671;-5.15254097560671;-5.15254097560671	MS1 mz matched	1.32218	0.402913	0.0258036	1.40448	up
	meta_91	2'-Deoxy-D-ribose	0.6636			MS2 forward	1.50783	0.592469	0.0649059	1.18687	up
	meta_92					Unmapped	0.7503	-0.414461	0.0775517	1.13964	down
	meta_95			L-Dopa;N-Hydroxy-L-tyrosine;2-Hydroxy-3-(3,4-dihydroxyphenyl)propanamide;DL-Dopa;3,4-Dihydroxy-L-phenylalanine;L-Dopa;3-Hydroxy-L-tyrosine;L-beta-(3,4-Dihydroxyphenyl)alanine;Levodopa;Dihydroxy-L-phenylalanine;N-Hydroxy-L-tyrosine;N,N-Dihydroxy-L-phenylalanine	20.1812759938256;20.1812759938256;20.1812759938256;20.1812759938256;20.2208568782965;20.2208568782965;20.2208568782965	MS1 mz matched	2.36359	1.24098	0.022073	1.59663	up
	meta_96	IS	0.905			MS2 forward	0.877319	-0.188826	0.0389408	1.34762	down
	meta_100			3,6-Dihydro-4-(4-methyl-3-pentenyl)-1,2-dithiin;Diamidafos;Nellite	14.3945092867933;3.60771024362784	MS1 mz matched	1.38384	0.468682	0.0965058	1.06447	up
	meta_110	N-Acetyl-L-phenylalanine	0.9947			MS2 forward	2.11629	1.08154	0.0631851	1.32468	up
	meta_112	D-Arabinono-1,4-lactone	0.9353			MS2 reverse	0.815475	-0.294287	0.0918588	1.15806	down
	meta_114					Unmapped	1.43233	0.518364	0.0903771	1.07745	up
	meta_115	D-Glucarate	0.9126			MS2 forward	1.52881	0.612414	0.0149612	1.40808	up
	meta_118	m-Chlorohippuric acid	0.6612			MS2 reverse	0.719206	-0.475524	0.0296149	1.45205	down
	meta_121			Adrenochrome o-semiquinone;Theophylline;1,3-Dimethylxanthine;Theobromine;3,7-Dimethylxanthine;1,7-Dimethylxanthine;Paraxanthine	-0.378749870359935;7.21962716742778;7.21962716742778;7.21962716742778	MS1 mz matched	0.813548	-0.297701	0.0408415	1.33334	down
	meta_127					Unmapped	0.746406	-0.421968	0.0419046	1.26574	down
	meta_130					Unmapped	0.877365	-0.188751	0.0414059	1.33634	down
	meta_131			Mevinphos	3.50108	MS1 mz matched	1.67821	0.746924	0.0256649	1.44579	up
	meta_134			Selenocysteine;5-Nitro-ortho-anisidine;2-Methoxy-5-nitroaniline	11.9012198749249;-8.92572900904398	MS1 mz matched	0.655039	-0.610347	0.0106463	1.57563	down
	meta_135	Traumatic Acid	0.9864			MS2 forward	0.667771	-0.582574	0.0518818	1.38238	down
	meta_140			Dodecanedioic acid;Bis(1-methylethyl) hexanedioate;Dipropyl hexanedioate;Talaromycin A;Dodecanedioic acid;Diisopropyl adipate;Dibutyl succite	11.764408932606;11.764408932606;11.764408932606;11.764408932606;11.8043830202577;11.8043830202577;11.8043830202577	MS1 mz matched	0.698819	-0.517009	0.0127027	1.60225	down
	meta_141					Unmapped	0.638425	-0.647412	0.0244557	1.3464	down
	meta_142			N2-Succinyl-L-glutamic acid 5-semialdehyde;N-Acetyl-L-2-amino-6-oxopimelate;L-2-Acetamido-6-oxoheptanedioate;L-2-Acetamido-6-oxopimelate;N-Succinyl-L-glutamate 5-semialdehyde;(2S)-2-(3-Carboxypropanoylamino)-5-oxopentanoic acid	-5.57050295632737;-5.62589608617796;-5.62589608617796	MS1 mz matched	1.47361	0.55935	0.0637122	1.17009	up
	meta_143			3-Succinoylpyridine;Methyl n-formylanthranilate;1-(4-Methoxyphenyl)-2-nitroethylene;Adrenochrome;Hippuric acid;Hippurate;Hippuric acid;N-Benzoylglycine;Benzoylaminoacetic acid;N-Acetylanthranilate;2-(Acetylamino)-benzoic acid;N-Acetylanthranilic acid;2,5,6-Trihydroxy-5,6-dihydroquinoline;3-Succinoylpyridine;4-Oxo-4-(pyridin-3-yl)butanoate	-12.5277672777983;-12.5277672777983;-12.5277672777983;-12.5277672777983;-12.5277672777983;-12.2865079621473;-12.2865079621473;-12.2865079621473;-12.2865079621473	MS1 mz matched	1.46927	0.555096	0.0519332	1.28536	up
	meta_144			L-N-(3-Carboxypropyl)glutamine;Threoninyl-Hydroxyproline;Aspartyl-Valine;4-(Glutamylamino) butanoate;Hydroxyprolyl-Threonine;N2-Succinyl-L-ornithine;Valyl-Aspartate;Boc-Asn;N-alpha-Boc-L-asparagine;N2-Succinyl-L-ornithine;(2S)-5-Amino-2-(3-carboxypropanoylamino)pentanoic acid;N6-Acetyl-LL-2,6-diaminoheptanedioate;N2-Acetyl-LL-2,6-diaminoheptanedioate;N6-Acetyl-LL-2,6-diaminopimelate;N2-Acetyl-LL-…	-8.27897878144628;-8.27897878144628;-8.27897878144628;-8.27897878144628;-8.27897878144628;-8.27897878144628;-8.27897878144628;-8.18591858275816;-8.18591858275816;-8.18591858275816;-8.18591858275816;-8.18591858275816	MS1 mz matched	1.32203	0.402753	0.00909495	1.59353	up
	meta_149			1,2,3-Tris(chloromethoxy)propane	-20.9651	MS1 mz matched	0.465696	-1.10254	0.000869524	1.72472	down
	meta_152			3-Iodopropanoic acid;	-17.1196989079977;	MS1 mz matched	0.639324	-0.645382	0.0960407	1.20726	down
	meta_153			Plocamene D;Plocamene E;Plocamene B	-7.11067639236128;-7.11067639236128;-7.11067639236128	MS1 mz matched	1.58496	0.66445	0.0778607	1.13379	up
	meta_154	2-Dehydro-3-deoxy-D-gluconate	0.9235			MS2 forward	1.36305	0.446835	0.00528312	1.53232	up
	meta_155	L-Histidinol phosphate	0.9786			MS2 reverse	0.528531	-0.91994	0.0731894	1.15843	down
	meta_158			Thiazafluron	7.08247	MS1 mz matched	1.40576	0.491353	0.0642344	1.15645	up
	meta_159			Hydroxyprolyl-Serine;5-L-Glutamyl-L-alanine;Serinyl-Hydroxyproline;Glutamylalanine;N-gamma-L-Glutamyl-D-alanine;gamma-L-Glutamyl-D-alanine;L-gamma-Glutamyl-D-alanine;L-Alanyl-D-glutamate;L-Alanyl-L-glutamate	-1.24535587029235;-1.24535587029235;-1.24535587029235;-1.24535587029235;-1.24535587029235;-1.3755769972803;-1.3755769972803;-1.3755769972803	MS1 mz matched	0.630914	-0.664485	0.0253745	1.46995	down
	meta_161	D-Mannose	0.9662			MS2 reverse	1.25371	0.326198	0.0410873	1.24055	up
	meta_162			O-Phosphohomoserine;O-Phosphothreonine;Iminoerythrose 4-phosphate;O-Phospho-L-homoserine;O-Phosphorylhomoserine;L-Threonine O-3-phosphate;L-Threonine phosphate;O-Phospho-L-threonine;Iminoerythrose 4-phosphate;Imino-D-erythrose 4-phosphate	24.6108596172487;24.6108596172487;24.6108596172487;24.6108596172487;24.6108596172487;24.6108596172487;24.6108596172487	MS1 mz matched	0.551813	-0.857748	0.0538705	1.29338	down
	meta_166			Maculine;1,3-Dioxolo(4,5-g)furo(2,3-b)quinoline, 9-methoxy-	-10.148	MS1 mz matched	0.724712	-0.464521	0.078183	1.1412	down
	meta_168					Unmapped	1.44649	0.532553	0.0296538	1.37058	up
	meta_169	Uridine	0.7665			MS2 reverse	2.48078	1.31079	0.00682931	1.56147	up
	meta_174			alpha-Terthienyl;Terthiophene	4.30884	MS1 mz matched	0.537617	-0.895348	0.00496906	1.69129	down
	meta_178			Methionyl-Threonine;Threoninyl-Methionine;Flindersiachromone;2-(2-Phenylethyl)chromone	-7.74134285698141;-7.74134285698141;-10.4290534083307	MS1 mz matched	0.623898	-0.680618	0.0191308	1.40936	down
	meta_184			Methyl 1-(1-propenylthio)propyl disulfide;(-)-1-(Methylthio)propyl 1-propenyl disulfide;	1.22406425279337;1.22406425279337;	MS1 mz matched	1.88096	0.911471	0.015697	1.61705	up
	meta_186			p-Hydroxyfelbamate;2-Hydroxyfelbamate;L-Agaridoxin;2-Hydroxyfelbamate;p-Hydroxyfelbamate	5.2406571555435;5.2406571555435;5.2406571555435;5.12888528210359;5.12888528210359	MS1 mz matched	0.844751	-0.243402	0.0205611	1.40348	down
	meta_187			(-)-Bornesitol;Mytilitol;4-O-Methyl-myo-inositol;Sequoyitol;L-Pinitol;D-4-O-Methyl-myo-inositol;D-Pinitol;Methyl beta-D-glucopyranoside;L-Quebrachitol;5-O-Methyl-myo-inositol;1D-5-O-Methyl-myo-inositol;Sequoyitol;Methyl beta-D-galactoside;Methyl beta-D-galactopyranoside;D-Bornesitol;(-)-Bornesitol;1-O-Methyl-myo-inositol;1D-1-O-Methyl-myo-inositol;L-Bornesitol;(+)-Bornesitol;3-O-Methyl-myo-inosit…	-5.349366988004;-5.349366988004;-5.349366988004;-5.349366988004;-5.349366988004;-5.349366988004;-5.349366988004;-5.349366988004;-5.349366988004;-5.15254097560671;-5.15254097560671;-5.15254097560671;-5.15254097560671;-5.15254097560671;-5.15254097560671;-5.15254097560671;-5.15254097560671;-5.15254097560671	MS1 mz matched	1.38792	0.472927	0.00337106	1.63406	up
	meta_190					Unmapped	0.690391	-0.534515	0.0163664	1.38924	down
	meta_194	DL-Vanillylmandelic acid	0.9976			MS2 reverse	0.652002	-0.617053	0.00208584	1.73492	down
	meta_199			Garcinia acid;1-phthalenesulfonic acid;phthalene-1-sulfote;2-phthalenesulfonic acid;phthalene-2-sulfote	5.20522075068177;17.3060781831205;17.3060781831205	MS1 mz matched	2.48094	1.31089	0.00456148	1.55737	up
	meta_200			Cyprodinil;4-(Dimethylamino)azobenzene;para-(Dimethylamino)azobenzene;N,N-Dimethyl-4-(phenylazo)benzemine;Dimethyl yellow;Methyl yellow;4-(Dimethylamino)phenylazobenzene;Cyprodinil;ortho-Aminoazotoluene;C.I. Solvent Yellow 3	6.22982808587652;6.22982808587652;6.21872315394819;6.21872315394819;6.21872315394819	MS1 mz matched	1.7511	0.808264	0.0364385	1.47203	up
	meta_202			L-Histidinol phosphate	-20.3568	MS1 mz matched	1.50525	0.590005	0.0405797	1.42497	up
	meta_203			Ng-L-Glutamyl-L-aspartic acid;Na-L-Glutamyl-L-aspartic acid;L-beta-aspartyl-L-glutamic acid ;	-0.384615236843232;-0.384615236843232;-0.384615236843232;	MS1 mz matched	0.906678	-0.141338	0.0774905	1.28962	down
	meta_209			DHAP(6:0);Portulacaxanthin III	-2.11100641302108;4.19107731392645	MS1 mz matched	1.37241	0.456707	0.0129521	1.38343	up
	meta_216	Sulfamethizole	0.9842			MS2 reverse	2.13767	1.09604	0.065507	1.27527	up
	meta_220	1-Deoxy-D-xylulose 5-phosphate	0.9913			MS2 reverse	0.579944	-0.786014	0.0329801	1.4165	down
	meta_222			5-(3-Buten-1-ynyl)-2,2'-bithiophene;5-(3-Buten-1-ynyl)-2,2'-bithienyl	15.2773	MS1 mz matched	0.65436	-0.611844	0.0121899	1.48669	down
	meta_223			Thymidine glycol;Gamma Glutamylglutamic acid;Benzo[ghi]perylene;1,12-Benzoperylene;Indeno[1,2,3-cd]pyrene;Anthanthrene;Dibenzo[cd,jk]pyrene	-12.2544442967069;-12.2544442967069;-5.5506478049539;-5.5506478049539;-5.5506478049539	MS1 mz matched	0.846873	-0.239783	0.097827	1.17376	down
	meta_228	Eupatoriochromene	0.8893			MS2 reverse	2.50794	1.3265	0.0826228	1.24123	up
	meta_231	5-Methoxydimethyltryptamine	0.9707			MS2 reverse	0.753143	-0.409004	0.0688348	1.17911	down
	meta_233	Thymidine	0.6832			MS2 reverse	0.549678	-0.86334	3.28022e-05	1.84065	down
	meta_234	Linoleic acid	0.9999			MS2 forward	2.0592	1.04209	0.0805138	1.22349	up
	meta_235	Guanosine	0.9955			MS2 forward	0.816111	-0.293162	0.0867733	1.16136	down
	meta_239			Estrone-3,4-quinone;Estrone-2,3-quinone;16-Oxoestrone;(S)-17-Hydroxy-9,11,13,15-octadecatetraynoic acid;Allogibberic acid;16-Ketoestrone;3-Hydroxy-1,3,5(10)-estratriene-16,17-dione;alpha,alpha'-Diethyl-3,4,4'-stilbenetriol;3,4,4'-Trihydroxy-alpha,alpha'-diethylstilbene;(E)-4-[1-Ethyl-2-(4-hydroxyphenyl)-1-butenyl]-1,2-benzenediol;(+)-Larreatricin	9.6976417655478;9.6976417655478;9.6976417655478;9.6976417655478;9.85425556019072;9.85425556019072;9.85425556019072;9.85425556019072	MS1 mz matched	0.634126	-0.657158	0.0645776	1.24048	down
	meta_241			Isosalicin;Salicin;3-Hydroxybenzyl alcohol glucoside;3-Hydroxy-4,6-heptadiyne-1-yl 1-glucoside;Salicin;Salicoside;Gastrodin;4-(Hydroxymethyl)phenyl-beta-D-glucopyranoside;Methylarbutin	-7.87437482233511;-7.87437482233511;-7.87437482233511;-7.87437482233511;-8.03899822894259;-8.03899822894259;-8.03899822894259	MS1 mz matched	3.56283	1.83302	0.00519913	1.66912	up
	meta_245					Unmapped	0.555408	-0.848381	0.0197538	1.48342	down
	meta_246	D-Ribose 5-phosphate	0.9503			MS2 forward	1.68463	0.752436	0.0492026	1.37254	up
	meta_247	Rosolic Acid	0.9997			MS2 reverse	0.735462	-0.443278	0.0115476	1.49458	down
	meta_251			Dihydrocapsiate;Corchorifatty acid D;Diplodiatoxin;5-O-Methylembelin;Methylgingerol;Corchorifatty acid A;5-O-Methylembelin;Soraphen O	-8.95331313246469;-8.95331313246469;-8.95331313246469;-8.95331313246469;-8.95331313246469;-8.95331313246469;-9.08504510718167;-9.08504510718167	MS1 mz matched	0.780753	-0.357062	0.0453998	1.32745	down
	meta_254			3,4,3',4'-Tetrachlorobiphenyl;PCB 77;2,2',5,5'-Tetrachlorobiphenyl;2,2',5,5'-TCB;PCB 52;2,2',4,4'-Tetrachlorobiphenyl;PCB 47;2,2',4,5-Tetrachlorobiphenyl;PCB 48;2,3,4,4'-Tetrachlorobiphenyl;PCB 60;2,3,4,5-Tetrachlorobiphenyl;PCB 61;2,3,5,6-Tetrachlorobiphenyl;PCB 65;2,4,4',6-Tetrachlorobiphenyl;PCB 75;3,4,4',5-Tetrachlorobiphenyl;PCB 81	0;0;0;0;0;0;0;0;0	MS1 mz matched	0.555002	-0.849434	0.0214829	1.4498	down
	meta_263			Ethyl (S)-3-hydroxybutyrate glucoside;(2-Butylbenzofuran-3-yl)(4-hydroxyphenyl)ketone;2-Butyl-3-(4-hydroxybenzoyl)benzofuran	-8.38978576230122;11.5596874260492	MS1 mz matched	1.3307	0.412185	0.0730263	1.16137	up
	meta_268			7-Hydroxyheptaphylline;N6,N6-Dimethyladenosine	12.4155920597386;-12.172680270109	MS1 mz matched	1.26791	0.342454	0.0920111	1.11916	up
	meta_274			(+)-Erythraline;(卤)-Clausenamide;(卤)-Aegeline;Lansamide 3;Oripavine;Codeinone;(5alpha)-7,8-Didehydro-4,5-epoxy-3-methoxy-17-methylmorphin-6-one;Neopinone;Oripavine;(-)-Apoglaziovine;Glaziovine;3-Hydroxyestra-1,3,5(10),7-tetraene-16,17-dione 16-oxime;Tuduranine	-12.9741720868525;-12.9741720868525;-12.9741720868525;-12.9741720868525;-12.9741720868525;-12.9960472711813;-12.9960472711813;-12.9960472711813;-12.9960472711813;-12.9960472711813;-12.9960472711813;-12.9960472711813	MS1 mz matched	1.36834	0.452426	0.0133178	1.53625	up
	meta_277			beta-D-3-Ribofuranosyluric acid;Urate-3-ribonucleoside;Uric acid ribonucleoside	12.2077938145154;12.2037947068556	MS1 mz matched	2.13811	1.09633	0.0633857	1.33416	up
	meta_278	Bentazon	0.75			MS2 reverse	2.75698	1.46309	0.0178169	1.44747	up
	meta_279			Mizoribine;	-13.2592026771948;	MS1 mz matched	0.742949	-0.428665	0.0843407	1.18308	down
	meta_282			Nopalinic acid;Orline;Nopalinic acid	1.95981568061735;1.907548742811	MS1 mz matched	1.24934	0.321165	0.0912939	1.08094	up
	meta_284					Unmapped	0.622091	-0.684802	0.0211152	1.51214	down
	meta_285					Unmapped	1.29399	0.371823	0.0838977	1.14354	up
	meta_286			(卤)-Conen;Tetrangulol	-11.8192379332741;-16.8909763952399	MS1 mz matched	1.40481	0.490373	0.0627749	1.12824	up
	meta_288			4-(beta-D-Ribofuranosyl)aniline 5'-phosphate	-20.1041	MS1 mz matched	0.206213	-2.27779	0.00310668	1.75109	down
	meta_289			Uridine 2',3'-cyclic phosphate ;2',3'-Cyclic UMP	-17.3250380510655;-17.318829521722	MS1 mz matched	0.338022	-1.56481	0.0295707	1.47457	down
	meta_297			Ribose 1,5-bisphosphate;D-Ribose 5-diphosphate;D-Ribose 1,5-bisphosphate;Ribose 1,5-bisphosphate;alpha-D-Ribose 1,5-bisphosphate;D-Ribulose 1,5-bisphosphate;D-Ribose 2,5-bisphosphate	14.615200483396;14.5645522128657;14.5645522128657;14.5645522128657;14.5645522128657	MS1 mz matched	0.606404	-0.721648	0.0170518	1.45182	down
	meta_301			Ibogaine;Tabernthine;Astrocasine	-0.856209371487001;-0.856209371487001;-0.856209371487001	MS1 mz matched	0.574951	-0.798488	0.00463827	1.66587	down
	meta_302			Ibogaine;Tabernthine;Astrocasine	-0.392966575309369;-0.392966575309369;-0.392966575309369	MS1 mz matched	0.792829	-0.334919	0.0653427	1.19261	down
	meta_309			Fruticosonine	-3.17084	MS1 mz matched	1.5698	0.650583	0.0237625	1.36252	up
	meta_311			5'-Methylthioadenosine;5'-Methylthioadenosine;Methylthioadenosine;S-Methyl-5'-thioadenosine;5-Methylthioadenosine;5'-Deoxy-5'-(methylthio)adenosine;Thiomethyladenosine;MTA	4.84668663380556;4.71238306554532	MS1 mz matched	0.745429	-0.423857	0.00546824	1.53531	down
	meta_313			4'-Hydroxyclobazam;Cysteinyldopa;5-S-Cysteinyl-DOPA	24.9385032601966;-11.2249420940578	MS1 mz matched	3.93216	1.97532	0.00690365	1.67839	up
	meta_314			Hydroxytyrosol 1-O-glucoside;Vanilloloside;Etacelasil;Alsol	8.28936691591882;8.28936691591882;23.8460616195485	MS1 mz matched	0.352229	-1.50541	0.00141596	1.65625	down
	meta_316			4',7-Di-O-methylcatechin;Paeoniflorigenone;Paeonilactone C	5.2236592148494;5.34405833457141;5.34405833457141	MS1 mz matched	0.777391	-0.363288	0.0837733	1.09627	down
	meta_320			5-Thymidylic acid;dTMP;Thymidine 5'-phosphate;Deoxythymidine 5'-phosphate;Thymidylic acid;5'-Thymidylic acid;Thymidine monophosphate;Deoxythymidylic acid;Thymidylate	13.4886227236097;13.4948328958968	MS1 mz matched	0.766412	-0.383808	0.0612433	1.26644	down
	meta_321			L-gamma-Glutamyl-S-allylthio-L-cysteine;Leucodelphinidin	19.7164731969652;9.82119043470126	MS1 mz matched	1.48156	0.56712	0.0245796	1.50168	up
	meta_323			Chloramphenicol;Bialaphos;Bilafos;2-Amino-4-(methylphosphino)butyrylalanylalanine;gamma-(Hydroxymethylphosphinyl)-L-alpha-aminobutyryl-L-alanyl-L-alanine;Phosphinothricin tripeptide	-21.6631747692253;-8.04643162412464	MS1 mz matched	0.783217	-0.352516	0.0422542	1.3114	down
	meta_325	5'-CMP	0.8431			MS2 reverse	0.66536	-0.587793	0.0719602	1.20641	down
	meta_339					Unmapped	0.470788	-1.08685	0.0139792	1.58341	down
	meta_341					Unmapped	2.7046	1.43542	0.0116555	1.50333	up
	meta_342					Unmapped	2.31288	1.20969	0.0356832	1.33347	up
	meta_343	D-Ribulose 1,5-bisphosphate	0.9488			MS2 reverse	0.666591	-0.585125	0.00124949	1.74115	down
	meta_346			Na-p-Hydroxycoumaroyltryptophan;Moschamindole;Safranin;C.I. Basic Red 2	-4.73285871379752;-4.73285871379752;-13.7092015589328	MS1 mz matched	2.06089	1.04327	0.0104223	1.57895	up
	meta_354			Ovalitenone;O-Methylsterigmatocystin;1-(4-Amino-2-methylpyrimid-5-ylmethyl)-3-(beta-hydroxyethyl)-2-methylpyridinium bromide;Pyrithiamine bromide;Pyrithiamine	-14.0301511305875;-14.0301511305875;0.280707607871399	MS1 mz matched	1.60582	0.683309	0.0091659	1.56671	up
	meta_359			7-(4-Hydroxyphenyl)-1-phenyl-4-hepten-3-one;	9.53109041600515;	MS1 mz matched	0.454211	-1.13856	0.022333	1.33719	down
	meta_361	Norethindrone Acetate	0.9467			MS2 forward	0.759402	-0.397064	0.0550741	1.14722	down
	meta_363			Glucocaffeic acid;Vanillic acid-4-O-glucuronide;1-O-Caffeoylglucose;Caffeic acid 3-glucoside;1-Caffeoyl-beta-D-glucose	-22.0427021385364;-22.0427021385364;-22.0427021385364;-22.0947333066624;-22.0947333066624	MS1 mz matched	1.5909	0.669839	0.0209698	1.38227	up
	meta_368			Bilobalide A;trans-p-Coumaric acid 4-glucoside;1-O-p-Coumaroyl-beta-D-glucose;2-O-p-Coumaroyl-D-glucose;6-O-p-Coumaroyl-D-glucose;trans-o-Coumaric acid 2-glucoside;cis-beta-D-Glucosyl-2-hydroxycinnamate;4-O-beta-D-Glucosyl-4-hydroxycinmate;trans-beta-D-Glucosyl-2-hydroxycinmate;beta-D-Glucosyl-2-coumarate;cis-beta-D-Glucosyl-2-hydroxycinmate;beta-D-Glucosyl-2-coumarite;4'-O-beta-D-Glucosyl-cis-p-…	-3.58049494001759;-3.58049494001759;-3.58049494001759;-3.58049494001759;-3.58049494001759;-3.58049494001759;-3.58049494001759;-3.67985054895088;-3.67985054895088;-3.67985054895088;-3.67985054895088;-3.67985054895088;-3.67985054895088	MS1 mz matched	2.78073	1.47547	0.00196732	1.69655	up
	meta_371			Diflubenzuron;Diflubenzuron;N-(4-Chlorophenylcarbamoyl)-2,6-difluorobenzamide	9.4774068976214;9.35387013154768	MS1 mz matched	0.386721	-1.37063	0.0204163	1.5394	down
	meta_373			Isosalicin;Salicin;3-Hydroxybenzyl alcohol glucoside;3-Hydroxy-4,6-heptadiyne-1-yl 1-glucoside;Salicin;Salicoside;Gastrodin;4-(Hydroxymethyl)phenyl-beta-D-glucopyranoside;Methylarbutin	-7.87437482233511;-7.87437482233511;-7.87437482233511;-7.87437482233511;-8.03899822894259;-8.03899822894259;-8.03899822894259	MS1 mz matched	5.05824	2.33864	0.00615222	1.65009	up
	meta_377			Leonuridine	1.37789	MS1 mz matched	1.79562	0.844479	0.0249162	1.35382	up
	meta_378			Decarbamoylgonyautoxin III;4-Methylumbelliferone glucuronide;4-Methylumbelliferyl glucuronide	2.2063160092026;4.24449712183084	MS1 mz matched	0.421596	-1.24607	0.0754187	1.1714	down
	meta_379			5'-Phosphoribosyl-N-formylglycinamide;Pergolide	-11.1398802941276;4.13773303796731	MS1 mz matched	1.28116	0.35745	0.0309715	1.3759	up
	meta_382			2',2'-Dimethyl(pyrano-5',6':3:4)-1,5-dihydroxy-6-methoxy-10-methylacridone;Honyumine;Citracridone I;Papaveraldine;Protopine;Boc-Asn-OPhNO2	-13.5923030696253;-13.5923030696253;-13.5923030696253;-13.5923030696253;-13.5923030696253;-2.20065399436236	MS1 mz matched	0.735276	-0.443642	0.089611	1.10555	down
	meta_386					Unmapped	0.529405	-0.917557	0.0430014	1.28535	down
	meta_387	4-Methoxycinnamic acid	0.9385			MS2 reverse	1.44875	0.534806	0.0739046	1.3032	up
	meta_392			5-Chloro-2-(3,5-di-tert-butyl-2-hydroxyphenyl)-2H-benzotriazole;Deacetylcolchicine;Trimethylcolchicinic acid methyl ether	-9.12418185393958;-0.192352059666967	MS1 mz matched	0.78643	-0.34661	0.00750012	1.55304	down
	meta_394			a-Methyldopa mono-O-sulfate;	-7.69870104099622;	MS1 mz matched	3.36775	1.75179	0.00890742	1.5816	up
	meta_399			Dityrosine;Nitrendipine;Valacyclovir;Valacyclovir hydrochloride;BW 256U87	-8.70902561296623;-8.70902561296623;-6.38655956866589	MS1 mz matched	1.56944	0.650252	0.00208255	1.70003	up
	meta_400					Unmapped	0.607992	-0.717875	0.0027511	1.71057	down
	meta_401			2-oxobrimonidine;14-Dihydroxycornestin;Cornexistin;Monocerin	-19.472047875368;6.49085114534168;6.49085114534168	MS1 mz matched	1.28353	0.360113	0.00438689	1.58303	up
	meta_403			17,21-Epoxy-9-fluoro-11beta-hydroxypregn-4-ene-3,20-dione;17,21-Epoxy-9-fluoro-11beta-hydroxyprogesterone	4.69368	MS1 mz matched	1.41723	0.503076	0.0142715	1.50067	up
	meta_405	Dimethyl 4,4-o-Phenylene-Bis (3-Thiophanate)	0.9254			MS2 reverse	3.46347	1.79222	0.0306294	1.44193	up
	meta_406			(+)-12a-Hydroxypachyrrhizone;Bikaverin;Nogalote;Nogalonic acid	0.347057850935004;0.261732896950632;0.261732896950632	MS1 mz matched	1.34547	0.428109	0.0482952	1.36175	up
	meta_407			Bumetanide;10-Hydroxycamptothecin	4.68952601644759;14.0069139224889	MS1 mz matched	1.31354	0.393463	0.056782	1.22466	up
	meta_408			Gibberellin A123;3b,8b-Dihydroxy-6b-angeloyloxy-7(11)-eremophilen-12,8-olide;3b,8a-Dihydroxy-6b-angeloyloxy-7(11)-eremophilen-12,8-olide;3b-Hydroxy-6b-(2,3-epoxy-2-methylbutanoyloxy)-7(11)-eremophilen-12,8b-olide;Eremopetasitenin A1;12-Oxo-20-carboxy-leukotriene B4;5-(4'-Hydroxyphenyl)-gamma-valerolactone-4'-O-glucuronide;Blumealactone A;Cinncassiol C2;Gibberellin A97;Gibberellin A74;3b,9b-Dihydr…	4.81096897272759;4.81096897272759;4.81096897272759;4.81096897272759;4.81096897272759;4.81096897272759;4.81096897272759;4.81096897272759;4.81096897272759;4.81096897272759;4.81096897272759;4.81096897272759;4.81096897272759;4.81096897272759;4.7796663596025;4.7796663596025;4.7796663596025;4.7796663596025;4.7796663596025;4.7796663596025;4.7796663596025;4.7796663596025	MS1 mz matched	0.567179	-0.818124	0.000602984	1.74737	down
	meta_410			2-(acetylamino)-1,5-anhydro-2-deoxy-4-O-b-D-galactopyranosyl-D-arabino-Hex-1-enitol;2-(acetylamino)-1,5-anhydro-2-deoxy-3-O-b-D-galactopyranosyl-D-arabino-Hex-1-enitol;N-Acetylbialaphos;N-Acetylphosphinothricin tripeptide	-0.146796148321846;-0.146796148321846;-8.37388452271077	MS1 mz matched	1.49487	0.580017	0.00894206	1.55435	up
	meta_413					Unmapped	1.75552	0.811898	0.0290131	1.30634	up
	meta_416			4R,5R,6S-Trihydroxy-2-hydroxymethyl-2-cyclohexen-1-one 6-(2-hydroxy-6-methylbenzoate);Allamandin	4.53471972721249;4.54413261593261	MS1 mz matched	0.835158	-0.259879	0.0606026	1.20285	down
	meta_419					Unmapped	0.554519	-0.85069	0.021072	1.47479	down
	meta_422			Buthiobate	1.61217	MS1 mz matched	0.669212	-0.579464	0.0234291	1.40254	down
	meta_424			Hymenoxin;Comosin;Menadiol disuccinate;5,8-Dihydroxy-3,3',4',7-tetramethoxyflavone;4',5-Dihydroxy-3',5',7,8-tetramethoxyflavone;Casticin;Methyl rosmarinate;Pebrellin;3-O-Methylrosmarinic acid;Chrysosplenetin;Chrysosplenetin B;Quercetagetin 3,6,7,3'-tetramethyl ether;Scullcapflavone II	14.5629445582778;14.5629445582778;14.5629445582778;14.5629445582778;14.5629445582778;14.5629445582778;14.5629445582778;14.5629445582778;14.5629445582778;14.4763354845812;14.4763354845812	MS1 mz matched	0.748189	-0.418525	0.0435429	1.3369	down
	meta_428					Unmapped	1.89419	0.921578	0.0416426	1.38789	up
	meta_430			Omega-Carboxy-trinor-leukotriene B4;Pinolidoxin;Trimethylolpropane trimethacrylate;2-Ethyl-2(hydroxymethyl)-1,3-propanediol trimethacrylate;TMPT	3.13863079749435;3.25277395069579;3.25277395069579	MS1 mz matched	2.24769	1.16844	0.00435964	1.73474	up
	meta_431			Diosbulbin F;2'-Hydroxy-3',4',5',7,8-pentamethoxyflavan;Carissanol;alpha-Peroxyachifolide;trans-Grandmarin isovalerate;1,2-Anhydridoniveusin;(1E,4Z,6a,8b,10a)-8-Angeloyloxy-10,15-dihydroxy-3-oxo-1,4,11(13)-germacratrien-12,6-olide;Diosbulbin A;Ailanthone;Tripdiolide;Triptodiolide;Euparotin;Eupatundin	-11.9387842553488;-11.9387842553488;-11.9387842553488;-11.9387842553488;-11.9387842553488;-11.9387842553488;-11.9387842553488;-11.9387842553488;-11.9305430088409;-11.9305430088409;-11.9305430088409;-11.9305430088409	MS1 mz matched	1.23429	0.303681	0.0438179	1.25393	up
	meta_433			Enalapril;Remifentanil;Elapril;Remifentanil	-4.85167693669127;-4.85167693669127;-4.79319765715841;-4.79319765715841	MS1 mz matched	0.733305	-0.447515	0.0185104	1.41562	down
	meta_436			Chlorotrianisene;	-10.9047739081232;	MS1 mz matched	2.05757	1.04094	0.00707215	1.63642	up
	meta_437			Azelastine;Benthiavalicarb isopropyl	-23.7088919813642;-1.1722351334196	MS1 mz matched	1.3742	0.458591	0.00803816	1.68485	up
	meta_438			hesperetin 3'-O-sulfate;6-Oxo-2-hydroxy-7-(4'-chlorophenyl)-3,8,8-trichloroocta-2E,4E,7E-trienoate	-17.9373217241097;15.9676291656954	MS1 mz matched	0.637302	-0.64995	0.00920581	1.45465	down
	meta_441			Lepidine F;Lepidine E;Lepidine D;Lepidine B;Gibberellin A3;Gibberellic acid;Gibberellin;Antheridic acid;Antheridiogen-An;Hallactone A;Polactone A;Strigol;Cyropicrin;Molephantin;Saupirin;Gibberellin A29-catabolite;Gibberellin A6;Gibberellin A34-catabolite	5.84787253104191;5.84787253104191;5.84787253104191;5.84787253104191;9.82256972290872;9.82256972290872;9.82256972290872;9.82256972290872;9.82256972290872;9.82256972290872;9.82256972290872;9.82256972290872;9.82256972290872;9.82256972290872;9.82256972290872	MS1 mz matched	1.48747	0.572865	0.0897505	1.05564	up
	meta_445			Niclosamide;Fenuron-TCA;Fenuron TCA	21.1291209724591;-19.0184515789562	MS1 mz matched	0.537477	-0.895726	0.021507	1.49633	down
	meta_447			NTP;	3.73712006078195;	MS1 mz matched	0.71314	-0.487743	0.0211217	1.3733	down
	meta_448					Unmapped	0.269708	-1.89053	0.0360393	1.43935	down
	meta_452					Unmapped	1.47691	0.562586	0.0548901	1.2148	up
	meta_459			Dulciol D;Kanzonol W;Psoralidin;Phaseol;Musanolone D;Atalantoflavone;Glabrone;Isosojagol;Sojagol;Psoralidin;Sojagol	0.673609498768598;0.673609498768598;0.673609498768598;0.673609498768598;0.673609498768598;0.673609498768598;0.673609498768598;0.673609498768598;0.673609498768598;0.59506134786941;0.59506134786941	MS1 mz matched	0.640555	-0.642605	0.0295331	1.43811	down
	meta_462			Methyl acrylate-divinylbenzene, completely hydrolyzed, copolymer;4-Amino-anhydrotetracycline;4-Amino-ATC;4-Dedimethyl-6-dehydro-anhydrotetracycline	-12.5767329788266;-0.748031832292319	MS1 mz matched	0.749601	-0.415805	0.0923334	1.18634	down
	meta_467			4-Hydroxy-5-(3',4'-dihydroxyphenyl)-valeric acid-O-glucuronide;4-Hydroxy-5-(3',5'-dihydroxyphenyl)-valeric acid-O-glucuronide;Saphemycin	-10.4733404910155;-10.4733404910155;-23.8733756156785	MS1 mz matched	0.633361	-0.658901	0.00075826	1.79864	down
	meta_471			Cephaloglycin;Cefaloglycin;Cephaloglycin anhydrous	6.27993931445893;6.17132334154381	MS1 mz matched	1.58611	0.665492	0.0855024	1.1849	up
	meta_472			Sedoheptulose 1,7-bisphosphate;5'-Prenylhomoeriodictyol;Sigmoidin B 3'-methyl ether;Alkannin beta,beta-dimethylacrylate;Sophoraisoflavanone A;Fargesin;beta,beta-Dimethylacrylshikonin;Dmask;(+)-Demethoxyaschantin;Bursehernin;(-)-Bursehernin;(3R,4R)-4-(2H-1,3-Benzodioxol-5-ylmethyl)-3-[(3,4-dimethoxyphenyl)methyl]oxolan-2-one	-7.29450369954092;-7.02433879351206;-7.02433879351206;-7.02433879351206;-7.02433879351206;-7.02433879351206;-7.02433879351206;-7.02433879351206	MS1 mz matched	2.90934	1.54069	0.0123129	1.47795	up
	meta_476			4'-hydroxytrazodone;triazolopyridinone epoxide;Apholate	-3.10657832011237;-3.10657832011237;21.1811432030951	MS1 mz matched	0.249978	-2.00013	0.00501504	1.70028	down
	meta_477			Mammea B/AC cyclo D;Mammea B/AD cyclo D;Fragransol C;alpha,beta-Dihydroxanthohumol;Gingerenone A;Myricanone;1,2,3,4-Tetrahydro-1-[1-hydroxy-3-(4-hydroxyphenyl)-2-propenyl]-6,7-dimethoxy-2-naphthalenol;Chalepin acetate;Rutamarin;Gingerenone A;Denudatin B;Kadsurenone	-12.2806346781311;-12.2806346781311;-12.2806346781311;-12.2806346781311;-12.2806346781311;-12.2806346781311;-12.2806346781311;-12.2806346781311;-12.3539149555808;-12.3539149555808;-12.3539149555808;-12.3539149555808	MS1 mz matched	1.13886	0.187591	0.0632075	1.15957	up
	meta_481			Obtusol;Spiro(5.5)undecan-3-ol, 2,9-dibromo-8-chloro-1,1,9-trimethyl-5-methylene-, (2S,3R,6S,8S,9S)-	20.8748	MS1 mz matched	0.399796	-1.32267	0.0280336	1.48206	down
	meta_482			5-(2,3-Dihydroxy-3-methylbutyl)-4-(3,4-epoxy-4-methylpentanoyl)-3,4-dihydroxy-2-isopentanoyl-2-cyclopenten-1-one;Abscisic alcohol 11-glucoside;	7.18250897718261;7.18250897718261;	MS1 mz matched	1.40256	0.488058	0.0543703	1.20498	up
	meta_484					Unmapped	2.08802	1.06213	0.0129283	1.57044	up
	meta_486	Xanthohumol	0.7241			MS2 reverse	1.84435	0.883116	0.0912962	1.06111	up
	meta_488			8-Acetoxypinoresinol;4'-Methylliquiritigenin 7-rhamnoside;1-Acetoxypinoresinol;Lophotoxin	-0.282832669088382;-0.282832669088382;-0.240299644120412;-0.240299644120412	MS1 mz matched	0.830466	-0.268006	0.0783864	1.18641	down
	meta_490			3'-Amino-3'-deoxythimidine glucuronide;	0.0640075417714745;	MS1 mz matched	1.36451	0.448387	0.0245983	1.47303	up
	meta_491			6,6'-Dibromoindigotin;6,6'-Dibromoindigo;Tyrian purple	-6.90386	MS1 mz matched	0.834141	-0.261637	0.0792796	1.16406	down
	meta_496			3-(1,1-Dimethylallyl)scopoletin 7-glucoside;Losartan	5.06966967370596;-5.63148477054627	MS1 mz matched	0.543831	-0.878771	0.0412961	1.3275	down
	meta_497			2-Methylacetophenone;Picrasin C;Nigakilactone J;Quassin	-11.5466827132709;-3.67358587318723	MS1 mz matched	0.694244	-0.526485	0.0689605	1.34499	down
	meta_502					Unmapped	2.61866	1.38883	0.0162954	1.54018	up
	meta_505					Unmapped	0.33673	-1.57033	0.0270714	1.48302	down
	meta_506	2-Deoxyribose 5-phosphate	0.997			MS2 reverse	2.69931	1.43259	0.0676564	1.23076	up
	meta_507			Lucuminic acid;	10.2516589554405;	MS1 mz matched	0.775104	-0.367538	0.0233527	1.4094	down
	meta_522			Kanzonol I;Polhovolide	-17.5485138507163;17.4663699591663	MS1 mz matched	1.29977	0.378259	0.0842239	1.18114	up
	meta_525			Loquatoside;	-0.472705630550379;	MS1 mz matched	5.86741	2.55272	0.0345545	1.39749	up
	meta_534	Farnesyl pyrophosphate	0.9234			MS2 reverse	1.50589	0.590616	0.00833534	1.54709	up
	meta_536					Unmapped	0.544489	-0.877025	0.00996479	1.56485	down
	meta_537			5-(3',4'-Dihydroxyphenyl)-gamma-valerolactone-4'-O-glucuronide;Tomenin;5-(3',5'-Dihydroxyphenyl)-gamma-valerolactone 3-O-glucuronide;Eleutheroside B1;	-6.89107286332375;-6.89107286332375;-6.89107286332375;-6.89107286332375;	MS1 mz matched	1.47639	0.562079	0.0749632	1.1657	up
	meta_538	Flavone	0.6904			MS2 reverse	0.598922	-0.739561	0.00336158	1.65672	down
	meta_539			Kanzonol N;O-Ethylcubebin;Glicoisoflavanone;5,7-Dihydroxy-3',4'-dimethoxy-5'-prenylflavanone;12-Dehydroporson;Schizandrin C;Wuweizisu C	1.85210595066615;1.85210595066615;1.85210595066615;1.85210595066615;1.85210595066615;1.82217024118718	MS1 mz matched	1.49528	0.580414	0.0430917	1.26762	up
	meta_542			6beta-hydroxybudesonide;Glycinoeclepin A;Glycinoeclepin A;Gradolide;Clavulone I;Claviridenone d;Clavulone II;Clavulone III;Clavulone IV	-0.776728700068384;-0.776728700068384;-0.881158952646846;-0.881158952646846;-0.881158952646846;-0.881158952646846;-0.881158952646846;-0.881158952646846	MS1 mz matched	0.313719	-1.67245	0.0851303	1.24942	down
	meta_544			naringenin-4'-O-glucuronide;Carthamone;Orientin;Kaempferol 5-glucoside;Azaleatin 3-arabinoside;Naringenin 7-O-glucuronide;Luteolin 7-glucoside;naringenin-7-O-glucuronide;Naringenin 4'-O-glucuronide;Trifolin;Quercitrin;Naringenin 5-O-glucuronide;Astragalin;Luteolin 7-galactoside;Luteolin 4'-glucoside;1,2,6,8-Tetrahydroxy-3-methylanthraquinone 2-O-b-D-glucoside;Temocaprilat;RS 5139	16.7125432178207;16.7125432178207;16.7125432178207;16.7125432178207;16.7125432178207;16.7125432178207;16.7125432178207;16.7125432178207;16.7125432178207;16.7125432178207;16.7125432178207;16.7125432178207;16.7125432178207;16.7125432178207;16.7125432178207;16.7125432178207;-10.3759612258108	MS1 mz matched	2.33314	1.22227	0.0253545	1.30785	up
	meta_545			4-Hydroxy-5-(3',4',5'-trihydroxyphenyl)-valeric acid-O-methyl-O-glucuronide;	5.15284139763495;	MS1 mz matched	0.574684	-0.79916	0.00108672	1.72912	down
	meta_546			Cycloartomunin;Artonol E;Cycloartomunoxanthone;	-0.453194246545365;-0.453194246545365;-0.453194246545365;	MS1 mz matched	2.58225	1.36863	0.0154138	1.47454	up
	meta_547			Cycloartomunin;Artonol E;Cycloartomunoxanthone;	10.7773652937427;10.7773652937427;10.7773652937427;	MS1 mz matched	0.223256	-2.16323	0.00922114	1.48128	down
	meta_554			Nefazodone;Nefazodone	-23.4039067503763;-23.1911488958829	MS1 mz matched	0.515964	-0.954657	0.00860037	1.62953	down
	meta_557					Unmapped	0.431705	-1.21188	0.00568639	1.59225	down
	meta_558					Unmapped	1.99154	0.993884	0.0805234	1.26333	up
	meta_560	1-Palmitoyl-2-hydroxy-sn-glycero-3-phosphoethanolamine	0.9925			MS2 forward	0.812782	-0.29906	0.0201557	1.42573	down
	meta_562			Kimycin D	-3.02135	MS1 mz matched	0.848792	-0.236518	0.0576288	1.28669	down
	meta_565			5-Methyldeoxycytidine diphosphate	0.997	MS1 mz matched	0.663576	-0.591666	0.0334055	1.30421	down
	meta_566			27-Norcholestanehexol;	3.02093565061284;	MS1 mz matched	0.850654	-0.233356	0.0433081	1.27441	down
	meta_569	Oleanolic acid	0.9448			MS2 forward	0.793349	-0.333973	0.0163863	1.44735	down
	meta_570					Unmapped	0.64756	-0.626915	0.0873861	1.07762	down
	meta_572			a-L-Fucopyranosyl-(1-&gt;2)-b-D-galactopyranosyl-(1-&gt;2)-D-xylose;	-3.74604216910269;	MS1 mz matched	0.803711	-0.315251	0.0649094	1.0299	down
	meta_574			Taxifolin 3-arabinoside;Isochinomin;Homomangiferin;Irisxanthone;Swertianolin;Bellidifolin-8-O-glucoside	20.1665481882142;20.1665481882142;20.1665481882142;20.1665481882142;20.1665481882142	MS1 mz matched	0.821822	-0.283103	0.0564433	1.26353	down
	meta_579					Unmapped	0.426466	-1.2295	0.0586527	1.2893	down
	meta_582			Lucuminamide;	-23.3865063530873;	MS1 mz matched	8.68406	3.11837	0.0232065	1.46177	up
	meta_583			Diferuloylputrescine;Holyrine A	-10.7602376997642;11.813220265675	MS1 mz matched	1.53722	0.620319	0.0152458	1.43032	up
	meta_588					Unmapped	5.14498	2.36316	0.0173801	1.49958	up
	meta_591	Buprenorphine	0.9999			MS2 reverse	0.75051	-0.414056	0.0106752	1.50827	down
	meta_593					Unmapped	0.237719	-2.07267	0.0432711	1.39919	down
	meta_594					Unmapped	0.769829	-0.37739	0.0108214	1.51901	down
	meta_606	Sepiapterin	0.7754			MS2 reverse	1.96777	0.97656	0.0452	1.18662	up
	meta_607			Adenylylselenate;Robustaol A	16.8712303344328;-2.10886376536191	MS1 mz matched	1.86598	0.89993	0.0181877	1.43972	up
	meta_608	Amygdalin	0.6105			MS2 reverse	2.1844	1.12724	0.0413209	1.22249	up
	meta_613			8-Acetoxypinoresinol;4'-Methylliquiritigenin 7-rhamnoside;1-Acetoxypinoresinol;Lophotoxin	-0.282832669088382;-0.282832669088382;-0.240299644120412;-0.240299644120412	MS1 mz matched	0.830111	-0.268625	0.00551995	1.63423	down
	meta_618			Sorafenib N-oxide;Gossypin;Gossypetin 8-O-glucoside;4-o-Galloylbergenin;11-o-Galloylbergenin	7.16149658867849;-11.9656631334725;-11.9656631334725;-11.9656631334725	MS1 mz matched	1.97809	0.984106	0.00229992	1.67172	up
	meta_622					Unmapped	0.754228	-0.406928	0.0162587	1.53335	down
	meta_623			Thymidine 5'-triphosphate;SSR 125543	-20.7620451198783;-2.51120220584079	MS1 mz matched	0.808343	-0.306961	0.017516	1.48408	down
	meta_624			Diospyrin;	-23.5085521138579;	MS1 mz matched	0.766889	-0.38291	0.0360638	1.35137	down
	meta_637					Unmapped	1.87772	0.908981	7.45412e-05	1.83303	up
	meta_640			Phloroacetophenone 6'-[xylosyl-(1-&gt;6)-glucoside];BMS-268770	17.959941260366;13.5552750184781	MS1 mz matched	1.4008	0.486255	0.0763804	1.13396	up
	meta_650					Unmapped	0.309104	-1.69384	0.0275293	1.49017	down
	meta_652			Mibefradil	-15.7904	MS1 mz matched	0.464341	-1.10674	0.0157623	1.47464	down
	meta_653			Lorazepam glucuronide;	-16.2648871036441;	MS1 mz matched	1.30982	0.389372	0.0888771	1.1252	up
	meta_654					Unmapped	0.626987	-0.673492	0.0490627	1.16321	down
	meta_655					Unmapped	2.0684	1.04851	0.0975701	1.14462	up
	meta_656			2-Methyl-1-hydroxypropyl-ThPP ;2-Methyl-1-hydroxypropyl-ThPP;2-Methyl-1-hydroxypropyl-TPP	7.56242451325247;7.52742140698524	MS1 mz matched	0.60241	-0.731183	0.027889	1.27647	down
	meta_657			Artonol D;	-15.293038182005;	MS1 mz matched	0.603247	-0.72918	0.0735994	1.231	down
	meta_658					Unmapped	1.8222	0.865679	0.0831789	1.12286	up
	meta_659			Halofantrine;Halofantrine	-5.31807422146948;-5.40902549995796	MS1 mz matched	0.770132	-0.376823	0.0530451	1.32146	down
	meta_660			Aconine;Jesaconine	-7.12858	MS1 mz matched	2.24842	1.16891	0.0261172	1.34848	up
	meta_665			OA-6129 E	15.3307	MS1 mz matched	0.676867	-0.563056	0.0435197	1.34098	down
	meta_668			Cycloartomunin;Artonol E;Cycloartomunoxanthone;	-0.453194246545365;-0.453194246545365;-0.453194246545365;	MS1 mz matched	2.49909	1.3214	0.0265435	1.41312	up
	meta_671			LysoPC(17:0);LysoPE(0:0/20:0);LysoPE(20:0/0:0);rbomycin	-15.9802291768792;-15.9802291768792;-15.9802291768792;9.22771306044775	MS1 mz matched	0.771077	-0.375054	0.0141799	1.63283	down
	meta_672			3-cis-Hydroxycyclohexyl glyburide;2-trans-Hydroxycyclohexyl glyburide;3-trans-Hydroxycyclohexyl glyburide;4-trans-hydroxyglyburide;4-trans-Hydroxycyclohexyl glyburide;4-cis-Hydroxycyclohexyl glyburide;	21.9998705890693;21.9998705890693;21.9998705890693;21.9998705890693;21.9998705890693;21.9998705890693;	MS1 mz matched	0.315476	-1.6644	0.0226305	1.52997	down
	meta_675					Unmapped	0.514719	-0.958144	0.00443352	1.6326	down
	meta_677			Lufenuron	-19.66	MS1 mz matched	1.35978	0.443374	0.0100105	1.59661	up
	meta_678					Unmapped	0.433132	-1.20712	0.0130202	1.60546	down
	meta_679			3-(4-Hydroxy-3-methoxyphenyl)-1,2-propanediol 2-O-(galloyl-glucoside);	-24.0160659337365;	MS1 mz matched	0.6555	-0.609332	0.0207501	1.42845	down
	meta_682			3'-O-Methyl-(-)-epicatechin 7-O-glucuronide;Torachrysone 8-(6-oxalylglucoside);4'-O-Methyl-(-)-epicatechin 3'-O-glucuronide;Cefepime	10.880043061448;10.880043061448;10.880043061448;14.5795365790263	MS1 mz matched	1.63078	0.705562	0.0418757	1.3862	up
	meta_683			b-D-Glucuronopyranosyl-(1-&gt;3)-a-D-galacturonopyranosyl-(1-&gt;2)-L-rhamnose;Carindacillin sodium;Carbenicillin indanyl sodium	5.2583381475903;4.38549668685538	MS1 mz matched	1.51141	0.595896	0.0506567	1.21617	up
	meta_688					Unmapped	0.457108	-1.12939	0.00142966	1.71606	down
	meta_689					Unmapped	0.751889	-0.411408	0.0305572	1.39401	down
	meta_690	D-Glucose 6-phosphate	0.9949			MS2 reverse	1.80245	0.849957	0.0634245	1.27607	up
	meta_691			Mometasone furoate	-1.2239	MS1 mz matched	0.635534	-0.653958	0.0454051	1.26718	down
	meta_696					Unmapped	0.467257	-1.09771	0.00879882	1.6215	down
	meta_698			Lumefantrine;	3.89297304076971;	MS1 mz matched	0.705011	-0.504282	0.0874376	1.19155	down
	meta_699			Mahuannin D;ent-Apigeniflavan-(2alpha->7,4alpha->8)-epiafzelechin	-10.5875	MS1 mz matched	4.88153	2.28733	0.00407404	1.69331	up
	meta_700			CDP-4-dehydro-3,6-dideoxy-D-glucose;CDP-3,6-dideoxy-D-erythro-hexos-4-ulose;CDP-4-dehydro-3,6-dideoxy-alpha-D-glucose;CDP-4-dehydro-3,6-dideoxy-D-glucose epimer	-15.5820895184737;-15.5820895184737	MS1 mz matched	0.338559	-1.56252	0.0415178	1.3691	down
	meta_702					Unmapped	0.379899	-1.39631	0.0062076	1.68124	down
	meta_703					Unmapped	1.89339	0.920974	0.0148359	1.4236	up
	meta_705			Dynemicin A	13.0328	MS1 mz matched	1.68701	0.754466	0.00392764	1.63211	up
	meta_706			13-Dihydrocarminomycin	13.3934	MS1 mz matched	1.71162	0.775359	0.0641269	1.14673	up
	meta_708			Nicardipine;Nicardipine	-3.41335718562472;-3.33885914521089	MS1 mz matched	1.32227	0.403012	0.0687861	1.19595	up
	meta_709					Unmapped	0.710029	-0.49405	0.0186872	1.47957	down
	meta_710			Luteolin 3'-(4''-acetylglucuronide);3-Methylellagic acid 8-(3-acetylrhamnoside);3-Methylellagic acid 8-(4-acetylrhamnoside);Gomphrenol 3-methylether 4'-glucuronide;Luteolin 3'-(3''-acetylglucuronide);3-Methylellagic acid 8-(2-acetylrhamnoside);Hypericin	7.1600253973929;7.1600253973929;7.1600253973929;7.1600253973929;7.1600253973929;7.1600253973929;18.8460466449628	MS1 mz matched	1.70578	0.77043	0.0181567	1.44667	up
	meta_714					Unmapped	0.43135	-1.21307	0.00021358	1.86824	down
	meta_716					Unmapped	0.593005	-0.753884	0.0172826	1.51559	down
	meta_719			Morellin;Morellin	24.420037871388;24.420037871388	MS1 mz matched	2.80962	1.49038	0.0203163	1.50205	up
	meta_720					Unmapped	0.849904	-0.234629	0.0481801	1.26301	down
	meta_723					Unmapped	0.597336	-0.743386	0.0046883	1.61259	down
	meta_726			Astin I;	10.869171406782;	MS1 mz matched	0.200691	-2.31695	0.045672	1.38889	down
	meta_732					Unmapped	0.785338	-0.348615	0.0321112	1.30685	down
	meta_736			Ticagrelor;Melampodinin	-5.89923805908502;17.8101654678113	MS1 mz matched	0.587923	-0.766302	0.0227401	1.42435	down
	meta_739			Phosphoribosyl-AMP;Adenosine diphosphate ribose;Auriculine	14.4478333077039;14.4478333077039;16.5933477498287	MS1 mz matched	0.669431	-0.578993	0.00796073	1.54587	down
	meta_743			6-Caffeoylsucrose;Clindamycin phosphate	-3.77984313495957;-0.396710319361009	MS1 mz matched	0.527971	-0.921469	0.012153	1.56579	down
	meta_756			2'',4'',6''-Triacetylglycitin;	3.12259138385906;	MS1 mz matched	2.34558	1.22994	0.0252848	1.37222	up
	meta_761			Novclobiocin 105	-11.0099	MS1 mz matched	0.276483	-1.85474	0.0301551	1.47306	down
	meta_762	Adynerin	0.7878			MS2 reverse	2.07928	1.05609	0.00470036	1.65868	up
	meta_767			(+)-7-epi-Syringaresinol 4'-glucoside;(+)-Syringaresinol O-beta-D-glucoside;Acanthoside B	-2.12300396369299;-2.13817070750953	MS1 mz matched	1.41131	0.497031	0.0830086	1.17415	up
	meta_770	1-Stearoyl-sn-glycerol 3-phosphocholine	0.7889			MS2 reverse	1.52076	0.604788	0.0896581	1.08103	up
	meta_772					Unmapped	0.622278	-0.684369	0.00969981	1.50429	down
	meta_778			Saringosterol 3-glucoside;Melilotoside A;Hebevinoside IX;	3.82427591797262;3.82427591797262;3.82427591797262;	MS1 mz matched	1.39387	0.479097	0.0639764	1.21338	up
	meta_779					Unmapped	0.45732	-1.12872	0.0107431	1.58905	down
	meta_781			ax-4''-Hydroxy-3-'-methoxymaysin;Margaritene;Liquiritigenin 4'-[3-acetylapiosyl-(1-&gt;2)-glucoside];Isomargaritene;Isowertin 2''-rhamnoside;1,2-Bis-O-sipoyl-beta-D-glucoside;Isoswertisin 2''-rhamnoside;7-O-Methylvitexin 2''-O-beta-L-rhamnoside;2''-O-Rhamnosylisoswertisin	-16.5677887800561;-16.5677887800561;-16.5677887800561;-16.5677887800561;-16.5677887800561;-16.558163474848;-16.558163474848	MS1 mz matched	1.4046	0.490154	0.0384539	1.21394	up
	meta_786			7-O-(4-Hydroxycinnamoyl) astragalin;Epigallocatechin-(4beta-&gt;8)-catechin;Piperitoside;3''-O-Caffeoylcosmosiin;2''-O-trans-p-Coumaroylastragalin;Buddlenoid A;6''-O-p-Coumaroyltrifolin;Epicatechin-(4beta-&gt;8)-gallocatechin;Gallocatechin-(4alpha-&gt;8)-epicatechin;Tribuloside	7.47520765688921;7.47520765688921;7.47520765688921;7.47520765688921;7.47520765688921;7.47520765688921;7.47520765688921;7.47520765688921;7.47520765688921;7.54404747856094	MS1 mz matched	2.37153	1.24582	0.0913842	1.03723	up
	meta_790			Hematoporphyrin IX;	0.688808911827793;	MS1 mz matched	0.732155	-0.449779	0.0828057	1.12126	down
	meta_791			Cascaroside C;Aloinoside B;Kamycin A 3'-phosphate;Kamycin 3'-phosphate	22.5261500550257;22.5261500550257;-13.1158140559723	MS1 mz matched	2.89408	1.53311	0.0452426	1.3152	up
	meta_796			Penitrem C	21.8907	MS1 mz matched	2.60443	1.38097	0.0511648	1.23948	up
	meta_797					Unmapped	1.67433	0.743581	0.0117306	1.55151	up
	meta_799	Nordihydroguaiaretic Acid	0.9895			MS2 reverse	2.96492	1.568	0.0496377	1.26242	up
	meta_803			4',4''-Dihydroxyanigorootin;	11.7131354802719;	MS1 mz matched	2.9556	1.56345	0.00893942	1.58756	up
	meta_804			Aurasperone B;	17.4515976844165;	MS1 mz matched	1.81068	0.856533	0.00121982	1.69062	up
	meta_806					Unmapped	0.44589	-1.16524	0.0475654	1.34196	down
	meta_808					Unmapped	0.605803	-0.723078	0.00517602	1.64173	down
	meta_811	Glutathione disulfide	0.6721			MS2 forward	2.06009	1.04271	0.0247269	1.37119	up
	meta_813			Mulberrofuran E;3-Hydroxyethylchlorophyllide a;3-Devinyl-3-(1-hydroxyethyl)chlorophyllide a;Bacteriochlorophyllide a	-0.0286283229270326;-11.8624243474678;-11.8624243474678	MS1 mz matched	0.658802	-0.602084	0.0724874	1.19595	down
	meta_815					Unmapped	0.78781	-0.34408	0.0667783	1.15217	down
	meta_816					Unmapped	0.345479	-1.53333	0.0213019	1.52772	down
	meta_820			Piceatannol 4'-galloylglucoside;ringin;ringenin 7-O-neohesperidoside;ringenin 7-O-[alpha-L-rhamnosyl-(1->2)-beta-D-glucoside];rirutin;ringenin 7-O-rutinoside;Cascaroside A;ringin chalcone;Cascaroside B	-2.40245527722093;22.0621490738899;22.0621490738899;22.0621490738899;22.0621490738899;22.0621490738899	MS1 mz matched	1.48494	0.570403	0.0426632	1.41977	up
	meta_821	Cucurbitacin B	0.8812			MS2 forward	2.83682	1.50428	0.0456838	1.26053	up
	meta_822			Deserpidine;Deserpidine	19.3403409085154;19.3683563944123	MS1 mz matched	0.656656	-0.60679	0.00337027	1.72032	down
	meta_824			Ergocornine	-17.9941	MS1 mz matched	0.61277	-0.706583	0.0122432	1.51379	down
	meta_827			Cascaroside C;Aloinoside B;Kamycin A 3'-phosphate;Kamycin 3'-phosphate	22.5261500550257;22.5261500550257;-13.1158140559723	MS1 mz matched	2.55339	1.35242	0.0197339	1.44439	up
	meta_829			Dabigatran etexilate;	5.13217467947555;	MS1 mz matched	0.617709	-0.695001	0.0255462	1.34477	down
	meta_830					Unmapped	1.8819	0.912193	0.0691502	1.24025	up
	meta_831			Chlorophyllide b	8.21547	MS1 mz matched	0.716492	-0.480977	0.0717445	1.18816	down
	meta_834					Unmapped	0.568679	-0.814313	0.0507953	1.34247	down
	meta_836			DG(15:0/22:4(7Z,10Z,13Z,16Z)/0:0);DG(22:4(7Z,10Z,13Z,16Z)/15:0/0:0);DG(15:0/0:0/22:4n6);Cyanidin-3-rhamnoglucoside chloride;Cyanidin 3-rutinoside chloride;Keracyanin chloride	10.6876469139818;10.6876469139818;10.6876469139818;13.5403872393609	MS1 mz matched	0.520489	-0.942061	0.023782	1.49446	down
	meta_838			m-Hydroxydiphenyldimercury(1+);	-1.74703004887553;	MS1 mz matched	0.832142	-0.265099	0.0891095	1.06115	down
	meta_839					Unmapped	0.172261	-2.53733	0.0490891	1.36194	down
	meta_840			Punicacortein A;Corilagin;Pterocaryanin B;Punicacortein B;Sanguiin H4;Corilagin	10.5745229439138;10.5745229439138;10.5745229439138;10.5745229439138;10.5745229439138;10.5964446790763	MS1 mz matched	0.777115	-0.363799	0.0662664	1.15294	down
	meta_841			3'-(2'',3''-Digalloylglucosyl)-phloroacetophenone;3'-(2'',6''-Digalloylglucosyl)-phloroacetophenone;Cefpiramide sodium	-1.27783989512759;-1.27783989512759;20.9573241189489	MS1 mz matched	1.46575	0.551641	0.0971527	1.13055	up
	meta_842					Unmapped	0.789942	-0.340181	0.0987825	1.08767	down
	meta_844					Unmapped	0.645535	-0.631433	0.0379709	1.44512	down
	meta_845					Unmapped	2.16133	1.11192	0.0157313	1.39836	up
	meta_848			Lanceotoxin A;Scilliroside;Scillirosidin 3-O-beta-D-glucoside	5.96501630783985;5.96501630783985	MS1 mz matched	0.687662	-0.540228	0.00937784	1.58351	down
	meta_849					Unmapped	1.45907	0.545049	0.0313253	1.32193	up
	meta_854			Lanceotoxin A;Scilliroside;Scillirosidin 3-O-beta-D-glucoside	5.96501630783985;5.96501630783985	MS1 mz matched	0.393027	-1.3473	0.000829591	1.73911	down
	meta_858					Unmapped	1.6079	0.685176	0.00752096	1.66672	up
	meta_866			DG(18:1n9/0:0/20:1n9);DG(18:1(11Z)/20:1(11Z)/0:0);DG(18:1n7/0:0/20:1n9);DG(14:1n5/0:0/24:1n9);DG(16:1n7/0:0/22:1n9);DG(18:2(9Z,12Z)/20:0/0:0);DG(18:1(9Z)/20:1(11Z)/0:0);DG(16:0/0:0/22:2n6);DG(16:1(9Z)/22:1(13Z)/0:0);DG(22:1(13Z)/16:1(9Z)/0:0);DG(22:2(13Z,16Z)/16:0/0:0);DG(14:1(9Z)/24:1(15Z)/0:0);DG(20:2(11Z,14Z)/18:0/0:0);DG(20:1(11Z)/18:1(11Z)/0:0);DG(18:0/20:2(11Z,14Z)/0:0);DG(20:0/18:2(9Z,12Z)…	-4.38047569083284;-4.38047569083284;-4.38047569083284;-4.38047569083284;-4.38047569083284;-4.38047569083284;-4.38047569083284;-4.38047569083284;-4.38047569083284;-4.38047569083284;-4.38047569083284;-4.38047569083284;-4.38047569083284;-4.38047569083284;-4.38047569083284;-4.38047569083284;-4.38047569083284;-4.38047569083284;-4.38047569083284;	MS1 mz matched	0.272112	-1.87773	0.0265095	1.49382	down
	meta_868			Gnidicin	-7.6405	MS1 mz matched	0.81303	-0.298619	0.00726847	1.59741	down
	meta_873					Unmapped	0.215666	-2.21313	0.0395785	1.41279	down
	meta_882					Unmapped	0.677081	-0.562599	0.0739294	1.17955	down
	meta_889	1-Palmitoyl-2-oleoyl-sn-glycero-3-phosphate	0.6717			MS2 forward	2.0762	1.05394	0.0131797	1.41225	up
	meta_890					Unmapped	0.326798	-1.61353	0.0160595	1.58402	down
	meta_891					Unmapped	1.42167	0.50759	0.0844809	1.05198	up
	meta_894					Unmapped	4.13385	2.04749	0.0465809	1.3532	up
	meta_896					Unmapped	1.25446	0.327068	0.0943268	1.19109	up
	meta_899					Unmapped	0.547862	-0.868115	0.0117925	1.48696	down
	meta_900					Unmapped	2.21283	1.14589	0.0130863	1.49358	up
	meta_901			Pseudoaconitine	1.19012	MS1 mz matched	0.745949	-0.422851	0.0376165	1.3916	down
	meta_905					Unmapped	0.557765	-0.84227	0.0907523	1.15656	down
	meta_906					Unmapped	2.97711	1.57391	0.017078	1.4458	up
	meta_909					Unmapped	1.49318	0.578388	0.025864	1.38031	up
	meta_911					Unmapped	0.239737	-2.06048	0.0311971	1.46599	down
	meta_912					Unmapped	1.39794	0.483304	0.0589993	1.23115	up
	meta_913					Unmapped	2.14424	1.10047	0.0263549	1.35686	up
	meta_914			PE(18:1(11Z)/16:0);PE(16:0/18:1(11Z));PE(14:0/20:1(11Z));PE(14:1(9Z)/20:0);PC(16:1(9Z)/15:0);PE(20:1(11Z)/14:0);PE(16:0/18:1(9Z));PE(20:0/14:1(9Z));PE(16:1(9Z)/18:0);PC(15:0/16:1(9Z));PE(18:0/16:1(9Z));PE(18:1(9Z)/16:0);1-Hexadecanoyl-2-(9Z-octadecenoyl)-sn-glycero-3-phosphoethanolamine	-20.0558108648223;-20.0558108648223;-20.0558108648223;-20.0558108648223;-20.0558108648223;-20.0558108648223;-20.0558108648223;-20.0558108648223;-20.0558108648223;-20.0558108648223;-20.0558108648223;-20.0558108648223;-20.0558108648223	MS1 mz matched	0.389084	-1.36185	0.0205296	1.5141	down
	meta_915			Galactosylceramide (d18:1/16:0);Glucosylceramide (d18:1/16:0);	8.41393214941432;8.41393214941432;	MS1 mz matched	3.43559	1.78056	0.0922014	1.1931	up
	meta_919					Unmapped	2.98381	1.57716	0.0175589	1.47547	up
	meta_923			CE(22:0);	5.56652375879784;	MS1 mz matched	2.80439	1.48768	0.0163026	1.45261	up
	meta_926			(3R,2'S)-Myxol 2'-alpha-L-fucoside;Rhodopil glucoside	-5.47186639878061;-5.47186639878061	MS1 mz matched	0.386355	-1.372	0.0282543	1.45466	down
	meta_927			PE(16:0/18:3(6Z,9Z,12Z));PE(14:1(9Z)/20:2(11Z,14Z));PE(18:3(6Z,9Z,12Z)/16:0);PE(18:3(9Z,12Z,15Z)/16:0);PE(14:0/20:3(8Z,11Z,14Z));PE(18:2(9Z,12Z)/16:1(9Z));PE(20:3(8Z,11Z,14Z)/14:0);PE(16:1(9Z)/18:2(9Z,12Z));PE(20:2(11Z,14Z)/14:1(9Z));PE(16:0/18:3(9Z,12Z,15Z));PE(20:3(5Z,8Z,11Z)/14:0);PE(14:0/20:3(5Z,8Z,11Z));	-14.7930015218877;-14.7930015218877;-14.7930015218877;-14.7930015218877;-14.7930015218877;-14.7930015218877;-14.7930015218877;-14.7930015218877;-14.7930015218877;-14.7930015218877;-14.7930015218877;-14.7930015218877;	MS1 mz matched	0.654562	-0.611398	0.0759034	1.19144	down
	meta_930					Unmapped	2.04926	1.0351	0.0426899	1.24145	up
	meta_931					Unmapped	0.595879	-0.74691	0.00715841	1.64506	down
	meta_932					Unmapped	0.153554	-2.70319	0.0640619	1.30408	down
	meta_935			PE(18:1(11Z)/16:0);PE(16:0/18:1(11Z));PE(14:0/20:1(11Z));PE(14:1(9Z)/20:0);PC(16:1(9Z)/15:0);PE(20:1(11Z)/14:0);PE(16:0/18:1(9Z));PE(20:0/14:1(9Z));PE(16:1(9Z)/18:0);PC(15:0/16:1(9Z));PE(18:0/16:1(9Z));PE(18:1(9Z)/16:0);1-Hexadecanoyl-2-(9Z-octadecenoyl)-sn-glycero-3-phosphoethanolamine	-20.0558108648223;-20.0558108648223;-20.0558108648223;-20.0558108648223;-20.0558108648223;-20.0558108648223;-20.0558108648223;-20.0558108648223;-20.0558108648223;-20.0558108648223;-20.0558108648223;-20.0558108648223;-20.0558108648223	MS1 mz matched	0.598813	-0.739823	0.0790615	1.28988	down
	meta_936					Unmapped	3.45226	1.78754	0.0428958	1.35709	up
	meta_941			1-Acetyl-3,27-dihydroxywitha-5,24-dienolide 3-glucoside;Prosapogenin;Physalolactone B 3-glucoside;	-16.0222447783121;-16.0222447783121;-16.0222447783121;	MS1 mz matched	1.54727	0.629725	0.0838709	0.986689	up
	meta_943			2,2',3,4,4',5',6-Heptabromodiphenyl ether;2,2',3,3',4',5,6'-Heptabromodiphenyl ether;1,2,3,5-Tetrabromo-4-(2,3,5-tribromophenoxy)-benzene;BDE 175;2,2',3,4,4',5',6-Heptabromodiphenyl ether;1,2,3,5-Tetrabromo-4-(2,4,5-tribromophenoxy)-benzene;BDE 183	-14.3641346473463;-13.8104937495834;-13.8104937495834	MS1 mz matched	2.08748	1.06176	0.0606071	1.29902	up
	meta_945					Unmapped	2.86637	1.51922	0.003943	1.60715	up
	meta_947					Unmapped	0.556166	-0.846414	0.0842192	1.22174	down
	meta_948			Isoschaftoside 4'-glucoside;Camelliaside B;Kaempferol 3-(2G-apiosylrobinobioside);Schaftoside 4'-glucoside;Gomphrenin-V;Lampranthin II	6.999304458057;6.999304458057;6.999304458057;6.999304458057;20.6721153724206;20.6721153724206	MS1 mz matched	2.34288	1.22829	0.0274499	1.37675	up
	meta_952			Galactosylceramide (d18:1/18:0) ;Glucosylceramide (d18:1/18:0);	0.887384932558128;0.887384932558128;	MS1 mz matched	2.49054	1.31646	0.0174182	1.62948	up
	meta_957			Triiodothyronine sulfate;	0.325017748747723;	MS1 mz matched	0.216283	-2.20901	0.0540018	1.34142	down
	meta_958					Unmapped	0.531811	-0.911013	0.00164956	1.72029	down
	meta_964			Myxochromide S2	-3.82338	MS1 mz matched	1.3131	0.392971	0.0655486	1.17884	up
	meta_966					Unmapped	0.788673	-0.342502	0.035079	1.38908	down
	meta_968			Argiopinin I	-6.84245	MS1 mz matched	0.759776	-0.396354	0.0834707	1.24044	down
	meta_969					Unmapped	0.63315	-0.659381	0.0414153	1.3764	down
	meta_971	Nicotinamide adenine dinucleotide phosphate (NADP)	0.9743			MS2 forward	2.12459	1.08718	0.00967214	1.53436	up
	meta_973					Unmapped	3.1594	1.65965	0.0374005	1.31298	up
	meta_976			Epigallocatechin-(4beta-&gt;8)-epicatechin 3-O-gallate;Epicatechin-(4beta-&gt;8)-epigallocatechin 3-O-gallate;Epigallocatechin-(4beta->8)-epicatechin-3-O-gallate ester	0.713263034049646;0.713263034049646;0.712592925575867	MS1 mz matched	2.52888	1.3385	0.0131297	1.5236	up
	meta_979			28-Glucosyl-19(29)-dehydroursolic acid 3-arabinoside;Flaccidin B	2.96951079676711;2.93944816940012	MS1 mz matched	0.575596	-0.796872	0.0130926	1.55748	down
	meta_980	1-Palmitoyl-2-oleoyl-phosphatidylglycerol	0.9762			MS2 forward	1.48739	0.572783	0.0635221	1.31221	up
	meta_981			PE(22:6(4Z,7Z,10Z,13Z,16Z,19Z)/15:0);PC(20:5(5Z,8Z,11Z,14Z,17Z)/14:1(9Z));PC(14:1(9Z)/20:5(5Z,8Z,11Z,14Z,17Z));PE(15:0/22:6(4Z,7Z,10Z,13Z,16Z,19Z));	3.39239694498315;3.39239694498315;3.39239694498315;3.39239694498315;	MS1 mz matched	0.625997	-0.675771	0.028893	1.33049	down
	meta_984			TG(14:0/15:0/15:0);TG(14:0/16:0/14:0);TG(14:0/14:0/16:0);TG(15:0/14:0/15:0);Plastoquinol-9;Plastoquinol A	-7.85395477905415;-7.85395477905415;-7.85395477905415;-7.85395477905415;-11.9805595453971	MS1 mz matched	1.96431	0.974019	0.0344567	1.42827	up
	meta_986					Unmapped	2.28416	1.19167	0.0183128	1.44335	up
	meta_989			Chikusetsusaponin Ia;Chikusetsusaponin Ia	13.6289709774508;13.6289709774508	MS1 mz matched	0.277154	-1.85124	0.0216671	1.53326	down
	meta_996			14-hydroxyclarithromycin;	-8.24121594953856;	MS1 mz matched	0.206935	-2.27275	0.0486175	1.36757	down
	meta_1001					Unmapped	1.89385	0.92132	0.0219474	1.28002	up
	meta_1004			PS(18:1(9Z)/18:1(9Z));PS(18:0/18:2(9Z,12Z));PS(18:2(9Z,12Z)/18:0);N-Acetyl-leu-leu-leu-leu-leu-tyr-amide;c-L5Y-amide	-19.2882826727471;-19.2882826727471;-19.2882826727471;-0.888292520231779	MS1 mz matched	0.407694	-1.29444	0.00529516	1.64465	down
	meta_1005			Ursolic acid 3-[glucosyl-(1-&gt;4)-xyloside];Oleanolic acid 3-[glucosyl-(1-&gt;4)-xyloside];28-Glucosyloleanolic acid 3-arabinoside;alpha-Hederin	-5.89988403994246;-5.89988403994246;-5.89988403994246;-5.86310658838937	MS1 mz matched	0.784175	-0.350753	0.0504735	1.18101	down
	meta_1007			Cyanidin 3-(6-caffeoylglucoside) 5-glucoside;Awobanin;Delphinidin 3-O-beta-D-glucoside 5-O-(6-coumaroyl-beta-D-glucoside);Cyanidin 3-glucoside 5-caffeoylglucoside	-6.34253104838434;-6.34253104838434;-6.33735772796226;-6.33735772796226	MS1 mz matched	1.7824	0.833823	0.0329655	1.42062	up
	meta_1011			Oligomycin D;Rutamycin	17.5863	MS1 mz matched	0.581845	-0.781292	0.0205429	1.42217	down
	meta_1012					Unmapped	1.8956	0.922656	0.0334558	1.23031	up
	meta_1015			Bis(glutathionyl)spermine;N1,N12-Bis(glutathionyl)spermine	13.0032	MS1 mz matched	2.22415	1.15325	0.00168547	1.68676	up
	meta_1018			Leucomycin A13	5.1251	MS1 mz matched	0.338876	-1.56117	0.0178783	1.57061	down
	meta_1027			Hebevinoside III;Hebevinoside XII;A 77003	-22.9094521175206;-22.9094521175206;10.8012603566765	MS1 mz matched	0.383165	-1.38396	0.0197852	1.4958	down
	meta_1029					Unmapped	2.25895	1.17565	0.0115705	1.53838	up
	meta_1030					Unmapped	2.52876	1.33843	0.0288246	1.45815	up
	meta_1031					Unmapped	1.92512	0.944952	0.0115242	1.40253	up
	meta_1033			Ginsenoside A2;Majoroside F4;Majoroside F2;Ginsenoside Ia;Majoroside F3;Ginsenoside Rf;Ginsenoside A1;Momordicoside C;Ginsenoside Rf;Ginsenoside Rg1;Sanchinoside C1	-16.4985990925028;-16.4985990925028;-16.4985990925028;-16.4985990925028;-16.4985990925028;-16.4985990925028;-16.4985990925028;-16.4985990925028;-16.4898546169262;-16.4898546169262	MS1 mz matched	0.561225	-0.833348	0.00149541	1.71248	down
	meta_1036			PC(18:4(6Z,9Z,12Z,15Z)/22:5(7Z,10Z,13Z,16Z,19Z));PC(22:5(7Z,10Z,13Z,16Z,19Z)/18:4(6Z,9Z,12Z,15Z));PC(18:3(6Z,9Z,12Z)/22:6(4Z,7Z,10Z,13Z,16Z,19Z));PC(20:4(5Z,8Z,11Z,14Z)/20:5(5Z,8Z,11Z,14Z,17Z));PC(20:5(5Z,8Z,11Z,14Z,17Z)/20:4(8Z,11Z,14Z,17Z));PC(18:4(6Z,9Z,12Z,15Z)/22:5(4Z,7Z,10Z,13Z,16Z));PC(18:3(9Z,12Z,15Z)/22:6(4Z,7Z,10Z,13Z,16Z,19Z));PC(22:6(4Z,7Z,10Z,13Z,16Z,19Z)/18:3(6Z,9Z,12Z));PC(20:4(8Z,…	-21.1528897702593;-21.1528897702593;-21.1528897702593;-21.1528897702593;-21.1528897702593;-21.1528897702593;-21.1528897702593;-21.1528897702593;-21.1528897702593;-21.1528897702593;-21.1528897702593;-21.1528897702593;	MS1 mz matched	0.586411	-0.770016	0.0369992	1.28926	down
	meta_1037			Goldinodox;Vinblastine;Leurosidine;Vinrosidine	-2.80776776088753;9.37784883009475;9.37784883009475	MS1 mz matched	0.760649	-0.394697	0.0647082	1.26508	down
	meta_1039					Unmapped	1.36972	0.453878	0.0901125	1.2344	up
	meta_1040					Unmapped	1.52999	0.613526	0.00238891	1.61606	up
	meta_1042					Unmapped	2.73026	1.44904	0.0172241	1.40469	up
	meta_1043			14-hydroxyclarithromycin;	21.2111303585297;	MS1 mz matched	0.853246	-0.228967	0.0608141	1.19568	down
	meta_1044			PG(18:3(9Z,12Z,15Z)/22:6(4Z,7Z,10Z,13Z,16Z,19Z));PG(18:3(6Z,9Z,12Z)/22:6(4Z,7Z,10Z,13Z,16Z,19Z));	-1.39021206784687;-1.39021206784687;	MS1 mz matched	0.728384	-0.457228	0.0335599	1.29089	down
	meta_1045					Unmapped	0.768123	-0.380591	0.0268882	1.38283	down
	meta_1047					Unmapped	1.61158	0.688479	0.0110821	1.52762	up
	meta_1056			Lankamycin	10.7146	MS1 mz matched	1.49691	0.581991	0.0287401	1.34482	up
	meta_1059					Unmapped	0.576006	-0.795844	0.00913502	1.58966	down
	meta_1062			Licoricesaponin G2;2'-N-Hydroxyrifampicin;2'-N-Hydroxy-4-oxorifampicin	17.5479166057664;7.89270169144172	MS1 mz matched	0.508513	-0.975644	0.0307151	1.43357	down
	meta_1063			TG(14:1(9Z)/20:3n6/o-18:0);TG(16:0/18:4(6Z,9Z,12Z,15Z)/o-18:0);TG(20:3n6/14:1(9Z)/o-18:0);TG(20:3(5Z,8Z,11Z)/14:1(9Z)/o-18:0);TG(18:4(6Z,9Z,12Z,15Z)/16:0/o-18:0);TG(18:3(6Z,9Z,12Z)/16:1(9Z)/o-18:0);TG(18:3(9Z,12Z,15Z)/16:1(9Z)/o-18:0);TG(14:0/o-18:0/20:4(5Z,8Z,11Z,14Z));TG(16:1(9Z)/18:3(9Z,12Z,15Z)/o-18:0);TG(20:4(8Z,11Z,14Z,17Z)/14:0/o-18:0);TG(14:1(9Z)/20:3(5Z,8Z,11Z)/o-18:0);TG(16:1(9Z)/o-18:0…	-9.07806762585529;-9.07806762585529;-9.07806762585529;-9.07806762585529;-9.07806762585529;-9.07806762585529;-9.07806762585529;-9.07806762585529;-9.07806762585529;-9.07806762585529;-9.07806762585529;-9.07806762585529;-9.07806762585529;-9.07806762585529;-9.07806762585529;-9.07806762585529;-9.07806762585529;-9.07806762585529;-9.07806762585529;-9.07806762585529;-9.07806762585529;-20.4876673586405	MS1 mz matched	2.10823	1.07603	0.0116187	1.4988	up
	meta_1066			Vinaginsenoside R1;	-16.3461776775145;	MS1 mz matched	1.7127	0.776271	0.0657434	1.19491	up
	meta_1070					Unmapped	1.42064	0.506542	0.0361905	1.29565	up
	meta_1074			Capsicoside C3;	13.440229897872;	MS1 mz matched	0.65868	-0.602351	0.0152394	1.50124	down
	meta_1077			PG(18:3(6Z,9Z,12Z)/22:4(7Z,10Z,13Z,16Z));PG(18:3(9Z,12Z,15Z)/22:4(7Z,10Z,13Z,16Z));PG(18:1(11Z)/22:6(4Z,7Z,10Z,13Z,16Z,19Z));PG(18:2(9Z,12Z)/22:5(4Z,7Z,10Z,13Z,16Z));PG(18:2(9Z,12Z)/22:5(7Z,10Z,13Z,16Z,19Z));PG(18:1(9Z)/22:6(4Z,7Z,10Z,13Z,16Z,19Z));	-17.5926295282502;-17.5926295282502;-17.5926295282502;-17.5926295282502;-17.5926295282502;-17.5926295282502;	MS1 mz matched	1.38856	0.473588	0.0612344	1.19745	up
	meta_1086			Hydrogenobyrite a,c diamide;Hydrogenobyrite diamide;Hydrogenobyrinic acid a,c-diamide	14.41	MS1 mz matched	1.6134	0.690102	0.094524	1.09882	up
	meta_1090					Unmapped	0.712439	-0.489161	0.00364718	1.66802	down
	meta_1093					Unmapped	0.513689	-0.961034	0.00533422	1.60784	down
	meta_1094			Anthraniloyl-CoA;2-Aminobenzoyl-CoA	23.3594	MS1 mz matched	0.472706	-1.08098	0.0889575	1.14779	down
	meta_1096					Unmapped	1.54955	0.631847	0.0320496	1.31781	up
	meta_1101			TG(24:1(15Z)/15:0/18:3(6Z,9Z,12Z));TG(15:0/24:1(15Z)/18:3(6Z,9Z,12Z));TG(14:1(9Z)/24:1(15Z)/18:2(9Z,12Z));TG(20:0/15:0/22:4(7Z,10Z,13Z,16Z));TG(18:1(9Z)/20:1(11Z)/20:2n6);TG(15:0/20:3n6/22:1(13Z));TG(15:0/22:1(13Z)/20:3(5Z,8Z,11Z));TG(24:1(15Z)/14:1(9Z)/18:2(9Z,12Z));TG(18:1(9Z)/20:2n6/20:1(11Z));TG(15:0/22:1(13Z)/20:3n6);TG(16:0/22:2(13Z,16Z)/20:2n6);TG(16:1(9Z)/18:2(9Z,12Z)/22:1(13Z));TG(18:1(1…	-24.5849819539737;-24.5849819539737;-24.5849819539737;-24.5849819539737;-24.5849819539737;-24.5849819539737;-24.5849819539737;-24.5849819539737;-24.5849819539737;-24.5849819539737;-24.5849819539737;-24.5849819539737;-24.5849819539737;-24.5849819539737;-24.5849819539737;-24.5849819539737;-24.5849819539737;-24.5849819539737;-24.5849819539737;-24.5849819539737;-24.5849819539737;-24.5849819539737;-24…	MS1 mz matched	1.86025	0.895494	0.00435973	1.58148	up
	meta_1103					Unmapped	1.93638	0.953363	0.0152693	1.60294	up
	meta_1106			PI(18:0/22:4(10Z,13Z,16Z,19Z));PI(20:2(11Z,14Z)/20:2(11Z,14Z));PI(20:4(5Z,8Z,11Z,14Z)/20:0);PI(22:4(10Z,13Z,16Z,19Z)/18:0);PI(18:2(9Z,12Z)/22:2(13Z,16Z));PI(20:4(8Z,11Z,14Z,17Z)/20:0);PI(20:0/20:3(8Z,11Z,14Z));PI(22:4(7Z,10Z,13Z,16Z)/18:0);PI(20:0/20:4(5Z,8Z,11Z,14Z));PI(22:2(13Z,16Z)/18:2(9Z,12Z));PI(18:0/22:4(7Z,10Z,13Z,16Z));	-7.02982871128132;-7.02982871128132;-7.02982871128132;-7.02982871128132;-7.02982871128132;-7.02982871128132;-7.02982871128132;-7.02982871128132;-7.02982871128132;-7.02982871128132;-7.02982871128132;	MS1 mz matched	0.526986	-0.924162	0.00910021	1.57052	down
	meta_1110			Notoginsenoside R6;Majoroside F1;Ginsenoside M6a;Majoroside F6;Notoginsenoside M;Vinaginsenoside R24;Vinaginsenoside R4;Notoginsenoside N;	-20.8098316103425;-20.8098316103425;-20.8098316103425;-20.8098316103425;-20.8098316103425;-20.8098316103425;-20.8098316103425;-20.8098316103425;	MS1 mz matched	0.423315	-1.2402	0.000719374	1.76278	down
	meta_1112			Betavulgaroside VI;	14.1855172421785;	MS1 mz matched	0.651165	-0.618904	0.0217106	1.42058	down
	meta_1113					Unmapped	0.682237	-0.551656	0.0131658	1.45073	down
	meta_1114			Asiaticoside B;Madecassoside;	-16.0541418302033;-16.0541418302033;	MS1 mz matched	0.620515	-0.688462	0.0497186	1.34207	down
	meta_1115			PI(18:0/22:4(10Z,13Z,16Z,19Z));PI(20:2(11Z,14Z)/20:2(11Z,14Z));PI(20:4(5Z,8Z,11Z,14Z)/20:0);PI(22:4(10Z,13Z,16Z,19Z)/18:0);PI(18:2(9Z,12Z)/22:2(13Z,16Z));PI(20:4(8Z,11Z,14Z,17Z)/20:0);PI(20:0/20:3(8Z,11Z,14Z));PI(22:4(7Z,10Z,13Z,16Z)/18:0);PI(20:0/20:4(5Z,8Z,11Z,14Z));PI(22:2(13Z,16Z)/18:2(9Z,12Z));PI(18:0/22:4(7Z,10Z,13Z,16Z));	-7.02982871128132;-7.02982871128132;-7.02982871128132;-7.02982871128132;-7.02982871128132;-7.02982871128132;-7.02982871128132;-7.02982871128132;-7.02982871128132;-7.02982871128132;-7.02982871128132;	MS1 mz matched	0.705946	-0.50237	0.00498756	1.62214	down
	meta_1116			(3b,16a,20R)-3,16,20,22,25-Pentahydroxy-5-cucurbiten-11-one 3-[rhamnosyl-(1-&gt;4)-[glucosyl-(1-&gt;6)]-glucoside];	-19.7588530043243;	MS1 mz matched	0.703341	-0.507703	0.0257502	1.37777	down
	meta_1118			Colubrinoside	-24.6519	MS1 mz matched	1.82992	0.871778	0.0357918	1.25875	up
	meta_1119					Unmapped	1.65537	0.727158	0.0138396	1.4881	up
	meta_1122			(S)-Nerolidol 3-O-[a-L-Rhamnopyranosyl-(1-&gt;4)-a-L-rhamnopyranosyl-(1-&gt;2)-[4-(4-hydroxy-3-methoxycinnamoyl)-(E)-a-L-rhamnopyranosyl-(1-&gt;6)]-b-D-glucopyranoside];	8.10418108646387;	MS1 mz matched	2.17722	1.12249	0.0119247	1.5031	up
	meta_1123					Unmapped	0.439663	-1.18553	0.0172608	1.49601	down
	meta_1126			Mycalolide B	-14.5153	MS1 mz matched	2.10616	1.07461	0.0142863	1.44115	up
	meta_1127					Unmapped	1.6162	0.692607	0.0281639	1.41867	up
	meta_1132			beta-D-Galactosyl-beta-1,4-N-acetyl-D-glucosaminylglycopeptide	-18.7445	MS1 mz matched	2.01939	1.01392	0.0188158	1.37614	up
	meta_1134			(23R)-Acetoxytomatine;	8.37340445569488;	MS1 mz matched	0.39322	-1.34659	0.0122198	1.51545	down
pos	meta_2	DL-3-Hydroxybutyric acid	0.9337			MS2 forward	1.29771	0.375963	0.0637913	1.54814	up
	meta_8	Choline	0.6044			MS2 forward	1.17082	0.227517	0.0348048	1.78819	up
	meta_21	2',4'-Dihydroxyacetophenone	0.6352			MS2 reverse	1.26428	0.338319	0.0971469	1.32688	up
	meta_28	Nicotinamide	0.9507			MS2 reverse	0.446374	-1.16367	0.0757335	1.41625	down
	meta_38	N-Carboxyethyl-.gamma.-aminobutyric acid	0.7774			MS2 forward	0.590389	-0.760263	0.045455	1.57379	down
	meta_42	Cyclohexylamine	0.6815			MS2 forward	1.68072	0.749076	0.00612423	1.97946	up
	meta_48			N-Heptanoylglycine;Polyethylene glycol;8-Amino-7-oxononoate;8-Amino-7-oxononoic acid;7-Keto-8-aminopelargonic acid;KAPA;(E)-2-Butenyl-4-methyl-threonine;2-Butenyl-4-methylthreonine	0.836892337333504;0.836892337333504;1.06882826498518;1.06882826498518	MS1 mz matched	1.36315	0.44694	0.0251054	1.81243	up
	meta_50	N-Desmethylselegiline	0.9996			MS2 reverse	1.24364	0.31457	0.0577255	1.46146	up
	meta_52	N2-Acetyl-L-ornithine	0.9279			MS2 forward	0.710835	-0.492413	0.0742491	1.5313	down
	meta_61	L-NG-Monomethylarginine	0.949			MS2 reverse	1.29001	0.367383	0.0628294	1.5949	up
	meta_73	N6-Acetyl-L-lysine	0.8019			MS2 forward	1.33695	0.418941	0.0958259	1.37163	up
	meta_76			Diethyl tartrate;Lathodoratin;Scoparone;6,7-Dimethoxycoumarin;2-Hydroxy-8-methylchromene-2-carboxylate;2-Hydroxy-3-methylbenzalpyruvate;cis-1,2-Dihydroxy-1,2-dihydro-8-carboxyphthalene;Eugenin;2-Methyl-5-hydroxy-7-methoxychromone	-5.81978455149342;-13.094419982688;-13.094419982688;-13.094419982688;-13.094419982688;-13.094419982688;-13.094419982688	MS1 mz matched	1.31624	0.396426	0.0402562	1.67896	up
	meta_78			Fenchyl acetate;Dihydrocarveol acetate;Allyl 3-cyclohexylpropionate;cis-3-Hexenyl cis-3-hexenoate;alpha-Terpineol acetate;Isopulegol acetate;Yuzu lactone;Geranyl acetate;(Z)-4-Hydroxy-6-dodecenoic acid lactone;cis-3-Hexenyl trans-2-hexenoate;(3R,3aR,7aS)-3-Butylhexahydro-1(3H)-isobenzofuranone;Ethyl 2Z,4E-decadienoic acid;cis-3-Hexenyl trans-4-hexenoate;p-Menth-1-en-9-ol acetate;(S)-Santolina ace…	-11.8783767261635;-11.8783767261635;-11.8783767261635;-11.8783767261635;-11.8783767261635;-11.8783767261635;-11.8783767261635;-11.8783767261635;-11.8783767261635;-11.8783767261635;-11.8783767261635;-11.8783767261635;-11.8783767261635;-11.8783767261635;-11.8783767261635;-11.8783767261635;-11.8783767261635;-11.8783767261635;-11.8783767261635;-11.8783767261635;-11.8783767261635;-11.8783767261635;-11…	MS1 mz matched	1.26818	0.342762	0.0487425	1.51754	up
	meta_79					Unmapped	1.3675	0.451539	0.0793304	1.43233	up
	meta_106			L-beta-aspartyl-L-serine ;Aspartyl-Serine;Serinyl-Aspartate;2-trans,6-trans-Farnesal;trans,trans-Farnesal;Farnesal;(2E,6E)-3,7,11-Trimethyl-2,6,10-dodecatriel;(2E,6E)-Farnesal;alpha-Santalol;beta-Santalol;4-n-Nonylphenol;4-Nonylphenol;p-Nonylphenol;Butylhydroxytoluene;BHT;2,6-Di-t-butyl-4-methylphenol;2,6-Di-tert-butyl-p-cresol;Butylated hydroxytoluene;2,6-Bis(1,1-dimethylethyl)-4-methylphenol;Ca…	22.7086928876167;22.7086928876167;22.7086928876167;10.4458706337559;10.4458706337559;10.4458706337559;10.4458706337559;10.4458706337559;10.4458706337559;10.4458706337559;10.4458706337559;10.4458706337559;10.4458706337559;10.4458706337559;10.4458706337559;10.4458706337559;10.4458706337559;10.4458706337559;10.4458706337559;10.4458706337559;10.4458706337559	MS1 mz matched	1.50368	0.5885	0.0805498	1.49134	up
	meta_111			Prolyl-Gamma-glutamate;Gamma-glutamyl-Proline;Glutaminyl-Proline;Prolyl-Glutamine;	11.3878295500089;11.3878295500089;11.3878295500089;11.3878295500089;	MS1 mz matched	1.7415	0.80033	0.0446179	1.63681	up
	meta_122	Indole	0.9863			MS2 reverse	1.72225	0.784295	0.0638217	1.61362	up
	meta_126			Phenylalanyl-Glutamate;Glutamyl-Phenylalanine;	-7.50097512682168;-7.50097512682168;	MS1 mz matched	2.06794	1.04819	0.0242172	1.83277	up
	meta_136	Val-Phe	0.8027			MS2 forward	0.40297	-1.31125	0.0473667	1.60513	down
	meta_141			Mirtazapine;Antazoline;Mirtazapine;Brevicolline;Acridine orange;3,6-Bis(dimethylamino)acridine	3.52205236374153;3.52205236374153;3.51300112135302;3.51300112135302;3.51300112135302	MS1 mz matched	0.709271	-0.495591	0.0491188	1.54378	down
	meta_151					Unmapped	1.64634	0.719266	0.0424399	1.74875	up
	meta_154	Arg-Val	0.8594			MS2 forward	0.848074	-0.237738	0.0880267	1.3134	down
	meta_155	Val-Arg	0.8444			MS2 forward	0.708615	-0.496926	0.0788217	1.49265	down
	meta_156	Palmitic acid	0.7738			MS2 reverse	1.97168	0.979422	0.0488652	1.69809	up
	meta_158	His-Gly	0.6418			MS2 reverse	1.91842	0.939916	0.0106895	1.88425	up
	meta_172	2'-O-methyladenosine	0.921			MS2 forward	0.488139	-1.03464	0.0271135	1.67743	down
	meta_173	1-Methyladenosine	0.9788			MS2 forward	0.806798	-0.30972	0.0502857	1.55498	down
	meta_179			Fenclorim	-8.88597	MS1 mz matched	0.621173	-0.686934	0.0987905	1.30146	down
	meta_181	Arg-Ile	0.9282			MS2 forward	0.750775	-0.413548	0.0260717	1.64469	down
	meta_182	Heptadecanoic acid	0.6905			MS2 reverse	1.47979	0.565388	0.0333063	1.72687	up
	meta_196	Stearidonic Acid	0.823			MS2 forward	1.18966	0.250545	0.0737071	1.42338	up
	meta_197	Prunasin	0.6135			MS2 forward	0.470228	-1.08857	0.00109128	2.12574	down
	meta_199	Tyr-Ile	0.9286			MS2 forward	0.531001	-0.913213	0.0942416	1.39923	down
	meta_201	alpha-Linolenic acid	0.856			MS2 forward	1.21386	0.279598	0.0895586	1.35616	up
	meta_205	Stearic acid	1			MS2 reverse	2.28467	1.19199	0.0192678	1.88338	up
	meta_207	Cytidine 2',3'-cyclic phosphate	0.9983			MS2 forward	0.606976	-0.72029	0.0709475	1.55344	down
	meta_209			Aristolodione;Hallacridone;Faropenem sodium;SUN 5555;Fropenum sodium	-20.6358540071956;-20.6358540071956;-13.8022375674823	MS1 mz matched	1.19067	0.251774	0.0562702	1.49977	up
	meta_225			N-Acetylmuramate;Galactosyl 4-hydroxyproline;4-Hydroxyproline galactoside;(3R)-3,4-Dihydroxy-3-(hydroxymethyl)butanenitrile 4-glucoside;N-Acetylmuramate;N-Acetylmuramic acid;N-Acetyl-D-muramoate	-0.227217623673028;-0.227217623673028;-0.227217623673028;-0.227217623673028;-0.341167564216235	MS1 mz matched	2.02453	1.01759	0.000984182	2.17653	up
	meta_229	Arg-Thr	0.644			MS2 forward	0.54305	-0.880844	0.0634547	1.51206	down
	meta_232			N-(1-Deoxy-1-fructosyl)histidine;Phytosphingosine;4-D-Hydroxysphinganine	12.2964356219357;19.2301752637638	MS1 mz matched	1.48415	0.569639	0.0635597	1.59436	up
	meta_241			L-gamma-Glutamyl-S-allylthio-L-cysteine;Leucodelphinidin	3.99576840278398;-5.89935880172786	MS1 mz matched	1.40048	0.485918	0.00218168	2.08332	up
	meta_246			Benzosimuline;Imazamox	4.65718243014275;17.696934104325	MS1 mz matched	0.77447	-0.368719	0.0908561	1.42765	down
	meta_249	Adenosine 2',3'-cyclic monophosphate	0.9955			MS2 forward	0.506293	-0.981957	0.0275806	1.68055	down
	meta_258			4-O-beta-D-Galactopyranosyl-D-xylose;Serotinose;2-O-b-D-Galactopyranosyl-D-xylose;Galactose-beta-1,4-xylose;Sambubiose;3-O-beta-D-Galactopyranosyl-L-arabinose;Vicianose;O-alpha-L-Arabinopyranosyl-(1-6)-D-glucopyranose;Arabino-galactose;6-O-beta-D-Xylopyranosyl-D-glucose;Primeverose;6-O-(beta-D-Xylopyranosyl)-beta-D-glucopyranose;beta-Primeverose	-11.2082313251842;-11.2082313251842;-11.2082313251842;-11.2082313251842;-11.2082313251842;-11.2082313251842;-11.2082313251842;-11.2082313251842;-11.2082313251842;-11.2082313251842	MS1 mz matched	1.30198	0.380708	0.0821345	1.34789	up
	meta_259			4-O-beta-D-Galactopyranosyl-D-xylose;Serotinose;2-O-b-D-Galactopyranosyl-D-xylose;Galactose-beta-1,4-xylose;Sambubiose;3-O-beta-D-Galactopyranosyl-L-arabinose;Vicianose;O-alpha-L-Arabinopyranosyl-(1-6)-D-glucopyranose;Arabino-galactose;6-O-beta-D-Xylopyranosyl-D-glucose;Primeverose;6-O-(beta-D-Xylopyranosyl)-beta-D-glucopyranose;beta-Primeverose	-11.2082313251842;-11.2082313251842;-11.2082313251842;-11.2082313251842;-11.2082313251842;-11.2082313251842;-11.2082313251842;-11.2082313251842;-11.2082313251842;-11.2082313251842	MS1 mz matched	1.28434	0.36103	0.0747341	1.38645	up
	meta_266			Sodium caffeine benzoate	18.1088	MS1 mz matched	1.18476	0.244593	0.0909704	1.39798	up
	meta_277	3',5'-Cyclic guanosine monophosphate	0.9978			MS2 forward	0.502525	-0.992732	0.0553961	1.59215	down
	meta_279	Letrozole	0.7961			MS2 forward	0.6876	-0.540358	0.0775476	1.39055	down
	meta_287			1-Phenyl-1,3-nonadecanedione;5-(10,13-Nonadecadienyl)-1,3-benzenediol;	-12.9746529016128;-12.9746529016128;	MS1 mz matched	1.37894	0.463555	0.0296281	1.6439	up
	meta_290			Acaciabiuronic acid;4-O-alpha-D-Glucopyranuronosyl-D-galactose;2-O-beta-D-Glucopyranuronosyl-D-mannose;3-O-beta-D-Galactopyranuronosyl-D-galactose;Bay-K-8644;BayK8644	9.89594150029329;9.89594150029329;9.89594150029329;9.89594150029329;1.68492753677937	MS1 mz matched	1.34368	0.426188	0.08945	1.3524	up
	meta_305			Gibberellin A123;3b,8b-Dihydroxy-6b-angeloyloxy-7(11)-eremophilen-12,8-olide;3b,8a-Dihydroxy-6b-angeloyloxy-7(11)-eremophilen-12,8-olide;3b-Hydroxy-6b-(2,3-epoxy-2-methylbutanoyloxy)-7(11)-eremophilen-12,8b-olide;Eremopetasitenin A1;12-Oxo-20-carboxy-leukotriene B4;5-(4'-Hydroxyphenyl)-gamma-valerolactone-4'-O-glucuronide;Blumealactone A;Cinncassiol C2;Gibberellin A97;Gibberellin A74;3b,9b-Dihydr…	5.62565677273776;5.62565677273776;5.62565677273776;5.62565677273776;5.62565677273776;5.62565677273776;5.62565677273776;5.62565677273776;5.62565677273776;5.62565677273776;5.62565677273776;5.62565677273776;5.62565677273776;5.62565677273776;5.59435413411093;5.59435413411093;5.59435413411093;5.59435413411093;5.59435413411093;5.59435413411093;5.59435413411093;5.59435413411093	MS1 mz matched	0.478484	-1.06346	0.084036	1.39939	down
	meta_307			Niclosamide;Loxapine	-9.17094644162968;9.78252828218358	MS1 mz matched	1.34431	0.426865	0.0676433	1.47878	up
	meta_349			Tridihexethyl bromide	6.81851	MS1 mz matched	0.722354	-0.469222	0.0114207	1.83196	down
	meta_360			meta-O-Dealkylated flecainide lactam;	15.3045740174935;	MS1 mz matched	2.31952	1.21382	0.00619332	2.00159	up
	meta_374			Tomatidine;Tomatidine	2.33613003797518;2.40763702458523	MS1 mz matched	0.512856	-0.963374	0.00203476	2.04815	down
	meta_375			Tomatidine;Tomatidine	14.2243185243941;14.2958263610907	MS1 mz matched	0.555328	-0.848587	0.0152578	1.99331	down
	meta_380			Pelargonidin 3-rhamnoside;	15.4457285278389;	MS1 mz matched	3.372	1.75361	0.00966339	2.02482	up
	meta_400			1-O-E-Cinnamoyl-(6-arabinosylglucose);Mallotochromene	23.5297038312335;-11.0472884647713	MS1 mz matched	1.19616	0.258406	0.058359	1.49636	up
	meta_410	1-Palmitoyl-2-hydroxy-sn-glycero-3-phosphoethanolamine	0.8962			MS2 forward	0.729914	-0.454201	0.0452266	1.55851	down
	meta_413			Stegacin;(-)-Stegacin	8.7692	MS1 mz matched	0.472249	-1.08238	0.000805497	2.13041	down
	meta_414			Delavirdine;Delavirdine	10.17219942193;10.0834205769273	MS1 mz matched	1.86411	0.898489	0.0400081	1.71019	up
	meta_422					Unmapped	0.469895	-1.08959	0.00180124	2.17046	down
	meta_441			Sodium picosulfate	-8.22235	MS1 mz matched	1.17815	0.236528	0.0940661	1.40611	up
	meta_442			Dukunolide A;SSR 125543	-7.63733553237773;-11.4070136541614	MS1 mz matched	1.49683	0.581907	0.030156	1.67167	up
	meta_445					Unmapped	1.52222	0.606173	0.0820893	1.40045	up
	meta_451			Portulacaxanthin II;Testosterone cypiote	6.14406989064113;8.00392531893202	MS1 mz matched	1.36474	0.448627	0.0245132	1.71763	up
	meta_469					Unmapped	1.85767	0.893498	0.0144532	1.89383	up
	meta_472					Unmapped	1.95119	0.964356	0.0575705	1.53629	up
	meta_479					Unmapped	1.83788	0.878044	0.0398056	1.58511	up
	meta_480			Eriojaposide B;Eriojaposide B	-3.17496867426189;-3.24838147521086	MS1 mz matched	1.34177	0.424141	0.05447	1.55452	up
	meta_483					Unmapped	0.459599	-1.12155	0.0141002	1.79392	down
	meta_486			Dukunolide A;SSR 125543	-7.63733553237773;-11.4070136541614	MS1 mz matched	1.50059	0.585533	0.00704098	1.87503	up
	meta_490			ICI 164384;N-n-Butyl-N-methyl-11-[3,17beta-dihydroxyestra-1,3,5(10)-trien-7alpha-yl]undecamide	21.0396	MS1 mz matched	1.3093	0.388801	0.0308891	1.76271	up
	meta_498			alpha-Tocopherol succinate;	9.19160337049956;	MS1 mz matched	0.843602	-0.245365	0.0478038	1.61266	down
	meta_501					Unmapped	1.70226	0.767448	0.00835532	1.88699	up
	meta_509					Unmapped	1.2967	0.374843	0.0247963	1.70144	up
	meta_518			CDP-4-dehydro-6-deoxy-D-glucose	-6.48326	MS1 mz matched	1.4123	0.498051	0.0586142	1.55522	up
	meta_519			LysoPC(O-18:0);	-24.5884972653662;	MS1 mz matched	2.36058	1.23914	0.00776421	1.92526	up
	meta_521					Unmapped	0.775568	-0.366675	0.0986385	1.38719	down
	meta_523			Quercetin 3-(6''-malonyl-glucoside);Echinenone;Hydroxychlorobactene	-1.60367717532217;7.48032175568852;7.48032175568852	MS1 mz matched	0.40569	-1.30155	0.0654439	1.59538	down
	meta_528			Cefsulodin sodium	-9.41485	MS1 mz matched	2.79049	1.48052	0.0573086	1.59884	up
	meta_538			LysoPE(20:4(5Z,8Z,11Z,14Z)/0:0);LysoPE(0:0/20:4(8Z,11Z,14Z,17Z));LysoPE(0:0/20:4(5Z,8Z,11Z,14Z));LysoPE(20:4(8Z,11Z,14Z,17Z)/0:0);Fexofedine;4-(1-Hydroxy-4-(4-(hydroxydiphenylmethyl)-1-piperidinyl)butyl)-alpha,alpha-dimethylbenzeneacetic acid;Aflatrem	-15.0399311547868;-15.0399311547868;-15.0399311547868;-15.0399311547868;-19.749130190374;-19.749130190374	MS1 mz matched	1.39202	0.477181	0.0655339	1.42609	up
	meta_544			LysoPE(24:0/0:0);LysoPE(0:0/24:0);	-21.2102947701728;-21.2102947701728;	MS1 mz matched	0.580574	-0.784449	0.00163722	2.09162	down
	meta_545			Milbemectin	-20.2533	MS1 mz matched	0.585735	-0.771679	0.00378042	2.01061	down
	meta_547					Unmapped	0.585378	-0.772558	0.0056935	1.94187	down
	meta_550					Unmapped	1.26016	0.333611	0.073072	1.5311	up
	meta_552					Unmapped	0.741981	-0.430545	0.0493061	1.55893	down
	meta_553			Dieporeticenin;	8.84693950167478;	MS1 mz matched	0.728782	-0.45644	0.0711911	1.42737	down
	meta_566			LysoPC(22:1(13Z));	-14.7525832355353;	MS1 mz matched	0.596143	-0.746269	0.00980731	1.84457	down
	meta_568			LysoPC(22:1(13Z));	-13.9481298923539;	MS1 mz matched	0.495939	-1.01176	0.00139379	2.08178	down
	meta_569			LysoPC(22:1(13Z));	-13.9973149837658;	MS1 mz matched	0.357565	-1.48372	0.0376541	1.76497	down
	meta_575			Tigecycline;Tigecycline;GAR 936;WAY-GAR-936	-19.6227492558333;-19.6856239211996	MS1 mz matched	1.67614	0.745145	0.0527102	1.48438	up
	meta_577			DG(16:1(9Z)/18:4(6Z,9Z,12Z,15Z)/0:0);DG(16:1n7/0:0/18:4n3);DG(14:1(9Z)/20:4(8Z,11Z,14Z,17Z)/0:0);DG(20:4(5Z,8Z,11Z,14Z)/14:1(9Z)/0:0);DG(14:1n5/0:0/20:4n6);DG(14:1(9Z)/20:4(5Z,8Z,11Z,14Z)/0:0);DG(14:0/0:0/20:5n3);DG(14:0/20:5(5Z,8Z,11Z,14Z,17Z)/0:0);DG(20:5(5Z,8Z,11Z,14Z,17Z)/14:0/0:0);DG(20:4(8Z,11Z,14Z,17Z)/14:1(9Z)/0:0);DG(18:4(6Z,9Z,12Z,15Z)/16:1(9Z)/0:0);DG(14:1n5/0:0/20:4n3);3',4'-Dihydrorh…	5.69621383536907;5.69621383536907;5.69621383536907;5.69621383536907;5.69621383536907;5.69621383536907;5.69621383536907;5.69621383536907;5.69621383536907;5.69621383536907;5.69621383536907;5.69621383536907;-20.3492049959626;-20.3492049959626	MS1 mz matched	1.34889	0.431776	0.0819689	1.37573	up
	meta_582					Unmapped	0.789676	-0.340667	0.0677312	1.50214	down
	meta_583			DG(14:0/20:3(8Z,11Z,14Z)/0:0);DG(18:3(6Z,9Z,12Z)/16:0/0:0);DG(18:2(9Z,12Z)/16:1(9Z)/0:0);DG(16:1(9Z)/18:2(9Z,12Z)/0:0);DG(18:3(9Z,12Z,15Z)/16:0/0:0);DG(20:2(11Z,14Z)/14:1(9Z)/0:0);DG(16:0/0:0/18:3n6);DG(14:0/0:0/20:3n6);DG(14:1(9Z)/20:2(11Z,14Z)/0:0);DG(16:0/18:3(9Z,12Z,15Z)/0:0);DG(14:0/20:3(5Z,8Z,11Z)/0:0);DG(16:0/18:3(6Z,9Z,12Z)/0:0);DG(20:3(5Z,8Z,11Z)/14:0/0:0);DG(14:0/0:0/20:3n9);DG(20:3(8Z,…	-0.0426763471524662;-0.0426763471524662;-0.0426763471524662;-0.0426763471524662;-0.0426763471524662;-0.0426763471524662;-0.0426763471524662;-0.0426763471524662;-0.0426763471524662;-0.0426763471524662;-0.0426763471524662;-0.0426763471524662;-0.0426763471524662;-0.0426763471524662;-0.0426763471524662;-0.0426763471524662;5.24989589120733	MS1 mz matched	1.44133	0.527404	0.0693735	1.40248	up
	meta_594			Violaxanthin;Neoxanthin;Cycloviolaxanthin;Capsochrome;Cucurbitaxanthin B;Salmoxanthin;Capsorubin;beta-Carotenone;Cucurbitachrome 1;Heteroxanthin;Capsanthin 3,6-epoxide;Auroxanthin;Capsanthin 5,6-epoxide;Capsorubin;Neoxanthin;all-trans-Neoxanthin;Violaxanthin;all-trans-Violaxanthin;9'-cis-Neoxanthin;9-cis-Violaxanthin;4-Hydroxymyxol;(2S,2'S)-Oscillol;Nostoxanthin	5.9012235215604;5.9012235215604;5.9012235215604;5.9012235215604;5.9012235215604;5.9012235215604;5.9012235215604;5.9012235215604;5.9012235215604;5.9012235215604;5.9012235215604;5.9012235215604;5.9012235215604;5.83510251770516;5.83510251770516;5.83510251770516;5.83510251770516;5.83510251770516;5.83510251770516;5.83510251770516;5.83510251770516	MS1 mz matched	0.457799	-1.12721	0.00748258	1.93393	down
	meta_602	UDP-N-acetylglucosamine	0.9829			MS2 forward	1.33632	0.418264	0.0315771	1.65454	up
	meta_609			DG(14:0/20:3(8Z,11Z,14Z)/0:0);DG(18:3(6Z,9Z,12Z)/16:0/0:0);DG(18:2(9Z,12Z)/16:1(9Z)/0:0);DG(16:1(9Z)/18:2(9Z,12Z)/0:0);DG(18:3(9Z,12Z,15Z)/16:0/0:0);DG(20:2(11Z,14Z)/14:1(9Z)/0:0);DG(16:0/0:0/18:3n6);DG(14:0/0:0/20:3n6);DG(14:1(9Z)/20:2(11Z,14Z)/0:0);DG(16:0/18:3(9Z,12Z,15Z)/0:0);DG(14:0/20:3(5Z,8Z,11Z)/0:0);DG(16:0/18:3(6Z,9Z,12Z)/0:0);DG(20:3(5Z,8Z,11Z)/14:0/0:0);DG(14:0/0:0/20:3n9);DG(20:3(8Z,…	-0.0426763471524662;-0.0426763471524662;-0.0426763471524662;-0.0426763471524662;-0.0426763471524662;-0.0426763471524662;-0.0426763471524662;-0.0426763471524662;-0.0426763471524662;-0.0426763471524662;-0.0426763471524662;-0.0426763471524662;-0.0426763471524662;-0.0426763471524662;-0.0426763471524662;-0.0426763471524662;5.24989589120733	MS1 mz matched	1.27395	0.349312	0.0943066	1.32242	up
	meta_611			Mesaconitine	4.27689	MS1 mz matched	1.55391	0.635901	0.0313527	1.67573	up
	meta_617					Unmapped	0.809784	-0.304391	0.0608173	1.54944	down
	meta_618			Daphnoline	-21.1975	MS1 mz matched	0.467301	-1.09758	0.00148383	2.0954	down
	meta_621					Unmapped	1.17722	0.235387	0.0254675	1.70914	up
	meta_639			Phaeophorbide b;Cancentrine	3.57147667298496;22.1035813410918	MS1 mz matched	2.94829	1.55988	0.024546	1.79092	up
	meta_656					Unmapped	1.39348	0.478689	0.0245338	1.711	up
	meta_662					Unmapped	0.318285	-1.65161	0.0381988	1.64191	down
	meta_675					Unmapped	1.66914	0.739106	0.0725847	1.42809	up
	meta_682			Fasciculic acid C;	5.0662486370081;	MS1 mz matched	0.399275	-1.32454	0.000269872	2.2056	down
	meta_685					Unmapped	1.26988	0.344697	0.0664447	1.47293	up
	meta_688			3'-O-(4-Benzoyl)benzoyl ATP;BzATP	2.65588	MS1 mz matched	0.853162	-0.229108	0.0885796	1.37206	down
	meta_702			PC(16:1(9Z)/16:1(9Z));PC(18:1(9Z)/14:1(9Z));PC(14:1(9Z)/18:1(9Z));PC(14:1(9Z)/18:1(11Z));PE(20:2(11Z,14Z)/15:0);PC(18:2(9Z,12Z)/14:0);PE(15:0/20:2(11Z,14Z));PC(18:1(11Z)/14:1(9Z));PC(14:0/18:2(9Z,12Z));	-2.54259293839786;-2.54259293839786;-2.54259293839786;-2.54259293839786;-2.54259293839786;-2.54259293839786;-2.54259293839786;-2.54259293839786;-2.54259293839786;	MS1 mz matched	0.616173	-0.698592	0.0568315	1.62863	down
	meta_707					Unmapped	0.240254	-2.05737	0.0448471	1.61983	down
	meta_730	PC(16:0/16:0)	0.9975			MS2 forward	0.545712	-0.873788	0.0336945	1.74982	down
	meta_744					Unmapped	0.513602	-0.961276	0.000126511	2.25087	down
	meta_745			PC(18:2(9Z,12Z)/P-18:1(11Z));PC(P-18:0/18:3(6Z,9Z,12Z));PC(18:2(9Z,12Z)/P-18:1(9Z));PC(18:3(9Z,12Z,15Z)/P-18:0);PC(o-18:2(9Z,12Z)/18:2(9Z,12Z));PC(P-18:1(11Z)/18:2(9Z,12Z));PC(18:3(6Z,9Z,12Z)/P-18:0);PC(20:3(8Z,11Z,14Z)/P-16:0);PC(o-16:0/20:4(8Z,11Z,14Z,17Z));PC(20:3(5Z,8Z,11Z)/P-16:0);PC(P-16:0/20:3(5Z,8Z,11Z));PC(P-18:0/18:3(9Z,12Z,15Z));PC(P-18:1(9Z)/18:2(9Z,12Z));PC(P-16:0/20:3(8Z,11Z,14Z));	-23.3075804858728;-23.3075804858728;-23.3075804858728;-23.3075804858728;-23.3075804858728;-23.3075804858728;-23.3075804858728;-23.3075804858728;-23.3075804858728;-23.3075804858728;-23.3075804858728;-23.3075804858728;-23.3075804858728;-23.3075804858728;	MS1 mz matched	0.655154	-0.610095	0.0967672	1.33984	down
	meta_760					Unmapped	0.775555	-0.366699	0.0844707	1.3938	down
	meta_763			PE(P-18:0/14:0);PE(P-16:0e/16:0);PE(16:0/P-16:0);PE(14:0/P-18:0);	-22.6347013136413;-22.6347013136413;-22.6347013136413;-22.6347013136413;	MS1 mz matched	0.810084	-0.303856	0.0861343	1.40111	down
	meta_771					Unmapped	0.664335	-0.590016	0.0031195	2.02949	down
	meta_774			PG(16:0/22:5(7Z,10Z,13Z,16Z,19Z));PG(18:1(11Z)/20:4(5Z,8Z,11Z,14Z));PG(16:1(9Z)/22:4(7Z,10Z,13Z,16Z));PG(18:2(9Z,12Z)/20:3(5Z,8Z,11Z));PG(18:1(9Z)/20:4(5Z,8Z,11Z,14Z));PG(18:2(9Z,12Z)/20:3(8Z,11Z,14Z));PG(16:0/22:5(4Z,7Z,10Z,13Z,16Z));	-9.1827576078914;-9.1827576078914;-9.1827576078914;-9.1827576078914;-9.1827576078914;-9.1827576078914;-9.1827576078914;	MS1 mz matched	2.49731	1.32037	0.0074755	2.00161	up
	meta_781			Acetyl-CoA;Acetyl-CoA;Acetyl coenzyme A	-2.87942626402397;-2.63238249196817	MS1 mz matched	0.662909	-0.593117	0.0527807	1.51919	down
	meta_787			Niddamycin	-16.6252	MS1 mz matched	0.626663	-0.674239	0.0066921	1.96294	down
	meta_819					Unmapped	0.520273	-0.94266	0.00399456	2.11203	down
	meta_828			TG(18:0/o-18:0/18:3(6Z,9Z,12Z));TG(16:0/o-18:0/20:3(5Z,8Z,11Z));TG(18:0/18:3(6Z,9Z,12Z)/o-18:0);TG(18:0/18:3(9Z,12Z,15Z)/o-18:0);TG(16:0/20:3n6/o-18:0);TG(18:3(9Z,12Z,15Z)/18:0/o-18:0);TG(18:3(6Z,9Z,12Z)/18:0/o-18:0);TG(14:1(9Z)/o-18:0/22:2(13Z,16Z));TG(18:0/o-18:0/18:3(9Z,12Z,15Z));TG(16:0/o-18:0/20:3n6);TG(20:3(5Z,8Z,11Z)/16:0/o-18:0);TG(22:2(13Z,16Z)/14:1(9Z)/o-18:0);TG(20:3n6/16:0/o-18:0);TG(…	13.123322835502;13.123322835502;13.123322835502;13.123322835502;13.123322835502;13.123322835502;13.123322835502;13.123322835502;13.123322835502;13.123322835502;13.123322835502;13.123322835502;13.123322835502;13.123322835502;13.123322835502;	MS1 mz matched	0.482999	-1.04991	0.00035203	2.29287	down
	meta_829			TG(15:0/o-18:0/22:1(13Z));TG(22:1(13Z)/15:0/o-18:0);TG(15:0/22:1(13Z)/o-18:0);nchangmycin	7.98195044921714;7.98195044921714;7.98195044921714;-16.750439474211	MS1 mz matched	0.425742	-1.23195	0.0351597	1.60504	down
	meta_831			Glucoconvallatoxoloside;	24.2346211141232;	MS1 mz matched	0.201291	-2.31264	0.0973114	1.44328	down
	meta_843			TG(18:3(9Z,12Z,15Z)/20:0/o-18:0);TG(16:1(9Z)/22:2(13Z,16Z)/o-18:0);TG(20:0/18:3(6Z,9Z,12Z)/o-18:0);TG(20:3n6/18:0/o-18:0);TG(18:0/20:3n6/o-18:0);TG(16:1(9Z)/o-18:0/22:2(13Z,16Z));TG(18:0/o-18:0/20:3(5Z,8Z,11Z));TG(18:0/o-18:0/20:3n6);TG(18:0/20:3(5Z,8Z,11Z)/o-18:0);TG(18:3(6Z,9Z,12Z)/20:0/o-18:0);TG(22:2(13Z,16Z)/16:1(9Z)/o-18:0);TG(20:0/o-18:0/18:3(9Z,12Z,15Z));TG(20:3(5Z,8Z,11Z)/18:0/o-18:0);TG…	-11.122380313458;-11.122380313458;-11.122380313458;-11.122380313458;-11.122380313458;-11.122380313458;-11.122380313458;-11.122380313458;-11.122380313458;-11.122380313458;-11.122380313458;-11.122380313458;-11.122380313458;-11.122380313458;-11.122380313458;	MS1 mz matched	0.364995	-1.45405	0.00239326	2.1362	down
	meta_844			TG(18:3(9Z,12Z,15Z)/20:0/o-18:0);TG(16:1(9Z)/22:2(13Z,16Z)/o-18:0);TG(20:0/18:3(6Z,9Z,12Z)/o-18:0);TG(20:3n6/18:0/o-18:0);TG(18:0/20:3n6/o-18:0);TG(16:1(9Z)/o-18:0/22:2(13Z,16Z));TG(18:0/o-18:0/20:3(5Z,8Z,11Z));TG(18:0/o-18:0/20:3n6);TG(18:0/20:3(5Z,8Z,11Z)/o-18:0);TG(18:3(6Z,9Z,12Z)/20:0/o-18:0);TG(22:2(13Z,16Z)/16:1(9Z)/o-18:0);TG(20:0/o-18:0/18:3(9Z,12Z,15Z));TG(20:3(5Z,8Z,11Z)/18:0/o-18:0);TG…	-12.1420559850032;-12.1420559850032;-12.1420559850032;-12.1420559850032;-12.1420559850032;-12.1420559850032;-12.1420559850032;-12.1420559850032;-12.1420559850032;-12.1420559850032;-12.1420559850032;-12.1420559850032;-12.1420559850032;-12.1420559850032;-12.1420559850032;	MS1 mz matched	0.705494	-0.503295	0.0551718	1.52438	down
	meta_845			TG(16:1(9Z)/22:1(13Z)/o-18:0);TG(16:0/o-18:0/22:2(13Z,16Z));TG(20:1(11Z)/18:1(11Z)/o-18:0);TG(18:1(11Z)/o-18:0/20:1(11Z));TG(18:1(11Z)/20:1(11Z)/o-18:0);TG(18:1(9Z)/20:1(11Z)/o-18:0);TG(14:1(9Z)/o-18:0/24:1(15Z));TG(14:1(9Z)/24:1(15Z)/o-18:0);TG(24:1(15Z)/14:1(9Z)/o-18:0);TG(22:1(13Z)/16:1(9Z)/o-18:0);TG(16:1(9Z)/o-18:0/22:1(13Z));TG(18:1(9Z)/o-18:0/20:1(11Z));TG(22:2(13Z,16Z)/16:0/o-18:0);TG(16:…	-12.1171233928217;-12.1171233928217;-12.1171233928217;-12.1171233928217;-12.1171233928217;-12.1171233928217;-12.1171233928217;-12.1171233928217;-12.1171233928217;-12.1171233928217;-12.1171233928217;-12.1171233928217;-12.1171233928217;-12.1171233928217;-12.1171233928217;3.52322536738284	MS1 mz matched	0.429578	-1.21901	0.000525016	2.20598	down
	meta_859					Unmapped	1.50826	0.592881	0.044896	1.51865	up
	meta_862					Unmapped	0.549497	-0.863817	0.0245928	1.7246	down
	meta_868			3-Hydroxy-3-methylglutaryl-CoA;(3S)-3-Hydroxyadipyl-CoA;(S)-3-Hydroxy-3-methylglutaryl-CoA;Hydroxymethylglutaryl-CoA;Hydroxymethylglutaroyl coenzyme A;HMG-CoA;3-Hydroxy-3-methylglutaryl-CoA;(3S)-3-Hydroxyadipyl-CoA	-4.38760545337577;-4.38760545337577;-4.82636388110777;-4.82636388110777	MS1 mz matched	1.13286	0.179971	0.0501807	1.60416	up
	meta_869			Neogitogenin 3-[glucosyl-(1-&gt;2)-glucosyl-(1-&gt;4)-galactoside];Melongoside O;	-5.9121435766556;-5.9121435766556;	MS1 mz matched	0.266716	-1.90662	0.0178998	1.73578	down
	meta_870			1,2-Di-(9Z,12Z,15Z-octadecatrienoyl)-3-(Galactosyl-alpha-1-6-Galactosyl-beta-1)-glycerol;	-4.29434283365562;	MS1 mz matched	1.50767	0.592316	0.0554411	1.51186	up
	meta_881			Neogitogenin 3-[glucosyl-(1-&gt;2)-glucosyl-(1-&gt;4)-galactoside];Melongoside O;	-5.9121435766556;-5.9121435766556;	MS1 mz matched	0.442009	-1.17785	0.0758494	1.46387	down
	meta_882			PC(24:0/24:0);	-7.65975480982327;	MS1 mz matched	0.488752	-1.03282	0.0950406	1.41351	down
	meta_892			1,2-Di-(9Z,12Z,15Z-octadecatrienoyl)-3-(Galactosyl-alpha-1-6-Galactosyl-beta-1)-glycerol;	-4.29434283365562;	MS1 mz matched	1.391	0.476121	0.046948	1.56542	up
	meta_896					Unmapped	0.464867	-1.10511	0.0211302	1.79791	down
	meta_900					Unmapped	0.564195	-0.825735	0.0259111	1.68341	down
	meta_901					Unmapped	0.496554	-1.00998	0.00833866	1.91708	down
	meta_903			TG(22:5(4Z,7Z,10Z,13Z,16Z)/20:4(5Z,8Z,11Z,14Z)/22:5(4Z,7Z,10Z,13Z,16Z));TG(20:3n6/22:5(7Z,10Z,13Z,16Z,19Z)/22:6(4Z,7Z,10Z,13Z,16Z,19Z));TG(22:5(4Z,7Z,10Z,13Z,16Z)/20:3n6/22:6(4Z,7Z,10Z,13Z,16Z,19Z));TG(20:3(5Z,8Z,11Z)/22:6(4Z,7Z,10Z,13Z,16Z,19Z)/22:5(4Z,7Z,10Z,13Z,16Z));TG(22:5(7Z,10Z,13Z,16Z,19Z)/20:4(5Z,8Z,11Z,14Z)/22:5(7Z,10Z,13Z,16Z,19Z))[iso3];TG(20:3(5Z,8Z,11Z)/22:6(4Z,7Z,10Z,13Z,16Z,19Z)/2…	16.7410180452124;16.7410180452124;16.7410180452124;16.7410180452124;16.7410180452124;16.7410180452124;16.7410180452124;16.7410180452124;16.7410180452124;16.7410180452124;16.7410180452124;16.7410180452124;16.7410180452124;16.7410180452124;16.7410180452124;16.7410180452124;16.7410180452124;16.7410180452124;16.7410180452124;16.7410180452124;16.7410180452124;16.7410180452124;16.7410180452124;16.74101…	MS1 mz matched	0.377084	-1.40704	0.00164198	2.10102	down
	meta_907					Unmapped	0.497907	-1.00605	0.00256877	2.21112	down
	meta_908					Unmapped	0.633703	-0.65812	0.0305613	1.66101	down
	meta_910					Unmapped	0.427238	-1.22689	0.0108718	1.85527	down
	meta_913			Temsirolimus;Temsirolimus;CCI 779;42-[3-Hydroxy-2-(hydroxymethyl)-2-methylpropanoate]rapamycin	-21.3290062547724;-21.3290062547724	MS1 mz matched	0.666674	-0.584946	0.00174184	2.09542	down
	meta_915			Dehydrotomatine;	-0.105668268056208;	MS1 mz matched	0.416671	-1.26302	0.000523972	2.16835	down
	meta_917			Dehydrotomatine;	2.832685129018;	MS1 mz matched	0.49515	-1.01406	0.0120325	1.83976	down
	meta_919			Tomatine;Tomatine	-5.57208033604395;-5.61174937785601	MS1 mz matched	0.467865	-1.09583	0.000416978	2.17993	down
	meta_920					Unmapped	0.0647032	-3.95002	0.0161566	1.98221	down
	meta_922			TG(24:0/24:0/o-18:0);TG(24:0/o-18:0/24:0);	-2.03437427096481;-2.03437427096481;	MS1 mz matched	0.395191	-1.33938	0.000747533	2.14879	down
	meta_923			Graecunin E;Melongoside K;	13.0153965402899;13.0153965402899;	MS1 mz matched	0.470075	-1.08904	0.000324977	2.26889	down
	meta_924					Unmapped	0.437797	-1.19166	0.000239289	2.23828	down
	meta_925					Unmapped	0.524151	-0.931947	0.0142937	1.98683	down
	meta_931			Dehydrotomatine;	-0.105668268056208;	MS1 mz matched	0.489059	-1.03192	0.00488661	1.96701	down
	meta_933					Unmapped	0.570661	-0.809294	0.00123425	2.11131	down
	meta_935					Unmapped	0.495915	-1.01184	0.000162694	2.23113	down
	meta_936					Unmapped	0.517706	-0.949795	0.00109497	2.15699	down
	meta_940			Tomatine;Tomatine	-5.57208033604395;-5.61174937785601	MS1 mz matched	0.570083	-0.810757	0.00713095	1.90794	down
	meta_942			Bradykinin hydroxyproline;Prorocentrolide B	0.0185950281800864;2.35506582756245	MS1 mz matched	0.667273	-0.583651	0.0243124	1.68687	down
	meta_943					Unmapped	0.483321	-1.04895	0.0947273	1.44587	down
	meta_951					Unmapped	0.701197	-0.512108	0.0898655	1.45342	down
	meta_955			Ganglioside GM3 (d18:0/12:0);	-23.8543788906602;	MS1 mz matched	0.496543	-1.01001	0.0686095	1.43647	down
	meta_958			Ganglioside GM3 (d18:0/12:0);	-23.8543788906602;	MS1 mz matched	0.495221	-1.01385	0.00632067	1.9163	down
	meta_959					Unmapped	0.760678	-0.394641	0.0500929	1.60085	down
	meta_961					Unmapped	0.479023	-1.06183	0.00798163	1.8701	down
	meta_965					Unmapped	0.522042	-0.937762	0.0183021	1.74929	down
	meta_966					Unmapped	0.680025	-0.556339	0.0118418	1.86638	down
	meta_971					Unmapped	1.27265	0.347839	0.081114	1.38869	up

## Sheet: CK2 vs MT3
Differential metabolites of CK1 vs CK2.
	#ID	MS2 name	MS2 score	MS1 name	MS1 ppm	type	Fold_change	log2FC	P_value	VIP	regulated
neg	meta_3			L-Glyceric acid;Glyceric acid;D-2,3-Dihydroxypropanoic acid;Thiocarbohydrazide;1,3-Diamino-2-thiourea	22.5537723909047;22.5537723909047;22.5537723909047;-21.6917080145702	MS1 mz matched	0.874237	-0.193904	0.0104978	1.73519	down
	meta_22					Unmapped	0.630864	-0.6646	0.0472498	1.50827	down
	meta_28	L-Glutamine	0.9934			MS2 forward	1.30095	0.379562	0.0260869	1.61644	up
	meta_38	L-Histidine	0.9944			MS2 forward	0.848157	-0.237597	0.0546574	1.57979	down
	meta_39					Unmapped	0.818662	-0.28866	0.0233131	1.63843	down
	meta_40					Unmapped	0.65419	-0.612217	0.0300483	1.63905	down
	meta_43			Carbamoyl phosphate;Carbamoyl phosphate	-19.2137037447952;-19.151285937951	MS1 mz matched	0.809559	-0.304792	0.099477	1.25741	down
	meta_47			Allitridin;	-19.4522905561439;	MS1 mz matched	0.813914	-0.297052	0.0531643	1.47379	down
	meta_67	Theanine	0.7146			MS2 reverse	0.617923	-0.694501	0.05851	1.55131	down
	meta_83	N6-Acetyl-L-lysine	0.9974			MS2 forward	0.635173	-0.654778	0.0151696	1.86205	down
	meta_85					Unmapped	0.802773	-0.316937	0.0464975	1.52492	down
	meta_89			trans-Ferulic acid;3-(2-Hydroxy-3-methoxyphenyl)-2-propenoic acid;(-)-trans-3,4-Dihydro-4,8-dihydroxy-3-methyl-1H-2-benzopyran-1-one;Repandiol;Piperonyl acetate;Vanillin acetate;mono-Benzyl malonate;Meconine;Isoferulic acid;Monoethyl phthalate;Scytalone;3,4-Dihydro-3,6,8-trihydoroxy-1(2H)-pthalenone;Ferulate;Ferulic acid;4-Hydroxy-3-methoxycinmic acid;3-Methoxy-4-hydroxy-trans-cinmate;4-Hydroxy-3…	0.46996280929596;0.46996280929596;0.46996280929596;0.46996280929596;0.46996280929596;0.46996280929596;0.46996280929596;0.46996280929596;0.46996280929596;0.46996280929596;0.515310121377793;0.515310121377793;0.515310121377793;0.515310121377793;0.515310121377793;0.515310121377793;0.515310121377793;0.515310121377793;0.515310121377793	MS1 mz matched	1.48312	0.568634	0.0359187	1.55766	up
	meta_90			(-)-Bornesitol;Mytilitol;4-O-Methyl-myo-inositol;Sequoyitol;L-Pinitol;D-4-O-Methyl-myo-inositol;D-Pinitol;Methyl beta-D-glucopyranoside;L-Quebrachitol;5-O-Methyl-myo-inositol;1D-5-O-Methyl-myo-inositol;Sequoyitol;Methyl beta-D-galactoside;Methyl beta-D-galactopyranoside;D-Bornesitol;(-)-Bornesitol;1-O-Methyl-myo-inositol;1D-1-O-Methyl-myo-inositol;L-Bornesitol;(+)-Bornesitol;3-O-Methyl-myo-inosit…	-5.349366988004;-5.349366988004;-5.349366988004;-5.349366988004;-5.349366988004;-5.349366988004;-5.349366988004;-5.349366988004;-5.349366988004;-5.15254097560671;-5.15254097560671;-5.15254097560671;-5.15254097560671;-5.15254097560671;-5.15254097560671;-5.15254097560671;-5.15254097560671;-5.15254097560671	MS1 mz matched	1.18506	0.244963	0.0505979	1.47383	up
	meta_91	2'-Deoxy-D-ribose	0.6636			MS2 forward	0.679841	-0.556731	0.0754719	1.51891	down
	meta_98			1-(Methylthio)-1-hexanethiol;Butyl propyl disulfide;Butyl isopropyl disulfide;L-Rhamnose;6-Deoxy-L-mannose;L-Mannomethylose;L-Rhamnopyranose;2-Deoxy-D-glucose;2-Deoxy-D-arabino-hexose;D-arabino-2-Deoxyhexose;L-Rhamnulose;6-Deoxy-L-fructose;6-Deoxy-D-galactose;D-Fucose;6-Deoxy-L-galactose;L-Fucose;D-Rhamnose;6-Deoxy-D-mannose;D-Mannomethylose;L-Fuculose;6-Deoxy-L-tagatose;beta-D-Fucose;beta-L-Rham…	-2.08387500104639;-2.08387500104639;-2.08387500104639;3.04750759584062;3.04750759584062;3.04750759584062;3.04750759584062;3.04750759584062;3.04750759584062;3.04750759584062;3.04750759584062;3.04750759584062;3.04750759584062;3.04750759584062;3.04750759584062;3.04750759584062;3.04750759584062;3.04750759584062;3.04750759584062;3.04750759584062;3.04750759584062;3.04750759584062;3.04750759584062;3.047…	MS1 mz matched	2.47927	1.30991	0.00101926	2.00903	up
	meta_101			Dexmedetomidine;Dexmedetomidine;Tetrahydrozoline;Tetryzoline;2-Tetralin-1-yl-4,5-dihydro-1H-imidazole	10.7394469486875;10.981790454448;10.981790454448	MS1 mz matched	1.23499	0.304501	0.0366842	1.60239	up
	meta_102	O-Succinyl-L-homoserine	0.8073			MS2 reverse	0.703124	-0.508148	0.0983555	1.27378	down
	meta_119	sn-Glycerol 3-phosphoethanolamine	0.99			MS2 forward	1.26948	0.344237	0.0540357	1.39215	up
	meta_127					Unmapped	0.635419	-0.65422	0.0308239	1.61391	down
	meta_139			Aspartyl-Aspartate;L-beta-aspartyl-L-aspartic acid ;Dapsone;4,4'-Sulfonylbisbenzemine;Diaphenylsulfone	2.21434388699679;2.21434388699679;12.4968808188167	MS1 mz matched	1.12102	0.164813	0.0139078	1.68676	up
	meta_161	D-Mannose	0.9662			MS2 reverse	0.849392	-0.235497	0.0965082	1.39247	down
	meta_169	Uridine	0.7665			MS2 reverse	0.366947	-1.44636	0.00716506	1.99957	down
	meta_174			alpha-Terthienyl;Terthiophene	4.30884	MS1 mz matched	1.18657	0.246801	0.070728	1.42913	up
	meta_175			Aspartyl-Aspartate;L-beta-aspartyl-L-aspartic acid ;Dapsone;4,4'-Sulfonylbisbenzemine;Diaphenylsulfone	2.21434388699679;2.21434388699679;12.4968808188167	MS1 mz matched	1.17524	0.232952	0.00148482	1.95587	up
	meta_178			Methionyl-Threonine;Threoninyl-Methionine;Flindersiachromone;2-(2-Phenylethyl)chromone	-7.74134285698141;-7.74134285698141;-10.4290534083307	MS1 mz matched	1.66018	0.731336	0.00376319	1.91482	up
	meta_181	5-Amino-4-carbamoylimidazole (AICA)	0.8745			MS2 reverse	1.26087	0.334419	0.0292865	1.54201	up
	meta_184			Methyl 1-(1-propenylthio)propyl disulfide;(-)-1-(Methylthio)propyl 1-propenyl disulfide;	1.22406425279337;1.22406425279337;	MS1 mz matched	0.731427	-0.451213	0.0940702	1.44434	down
	meta_186			p-Hydroxyfelbamate;2-Hydroxyfelbamate;L-Agaridoxin;2-Hydroxyfelbamate;p-Hydroxyfelbamate	5.2406571555435;5.2406571555435;5.2406571555435;5.12888528210359;5.12888528210359	MS1 mz matched	1.19965	0.262611	0.0573884	1.33917	up
	meta_194	DL-Vanillylmandelic acid	0.9976			MS2 reverse	1.26394	0.337923	0.0244407	1.72416	up
	meta_209			DHAP(6:0);Portulacaxanthin III	-2.11100641302108;4.19107731392645	MS1 mz matched	0.809845	-0.304282	0.0468117	1.54507	down
	meta_211			Eugenyl benzoate;Deoxycoformycin;Pentostatin	11.3968171035955;-15.6647913674533	MS1 mz matched	0.763496	-0.389307	0.00672298	2.06642	down
	meta_223			Thymidine glycol;Gamma Glutamylglutamic acid;Benzo[ghi]perylene;1,12-Benzoperylene;Indeno[1,2,3-cd]pyrene;Anthanthrene;Dibenzo[cd,jk]pyrene	-12.2544442967069;-12.2544442967069;-5.5506478049539;-5.5506478049539;-5.5506478049539	MS1 mz matched	1.26145	0.335081	0.0235369	1.74929	up
	meta_232	all cis-(6,9,12)-Linolenic acid	0.9885			MS2 forward	1.39715	0.482486	0.00826409	1.82206	up
	meta_234	Linoleic acid	0.9999			MS2 forward	0.492929	-1.02055	0.0842093	1.44073	down
	meta_237	4'-Hydroxychalcone	0.9284			MS2 reverse	0.686164	-0.543374	0.0709945	1.53772	down
	meta_249			5,6-Dihydro-11-methoxyyangonin;5-O-Methylvisamminol	-6.70284942179594;-6.62115833911606	MS1 mz matched	0.842387	-0.247444	0.0755351	1.34275	down
	meta_250	Argininosuccinic acid	0.9333			MS2 reverse	0.728225	-0.457544	0.0167776	1.74406	down
	meta_251			Dihydrocapsiate;Corchorifatty acid D;Diplodiatoxin;5-O-Methylembelin;Methylgingerol;Corchorifatty acid A;5-O-Methylembelin;Soraphen O	-8.95331313246469;-8.95331313246469;-8.95331313246469;-8.95331313246469;-8.95331313246469;-8.95331313246469;-9.08504510718167;-9.08504510718167	MS1 mz matched	1.40633	0.49194	0.00460253	1.89348	up
	meta_255	Phenylpropiolic acid	0.9997			MS2 reverse	1.56371	0.64497	0.0205784	1.74273	up
	meta_271			DHAP(8:0);4-Nitrophenyl-3-ketovalidamine;p-Nitrophenyl-3-ketovalidamine;N-(4-Nitrophenyl)-3-ketovalidamine;Medinoterb acetate	-0.983780989166156;4.72204060233139;4.72204060233139	MS1 mz matched	1.49223	0.577472	0.0356435	1.55531	up
	meta_273			Hydrocinchonine;Palonosetron;2-hydroxyimipramine;Antirhine;Eburmine;(-)-Eburmine;(14alpha)-14,15-Dihydroeburmenin-14-ol;Adenocarpine;Cinchomine	-0.257268281963428;-0.257268281963428;-0.257268281963428;-0.380838039544335;-0.380838039544335;-0.380838039544335;-0.380838039544335	MS1 mz matched	1.37241	0.456709	0.0595515	1.48989	up
	meta_274			(+)-Erythraline;(卤)-Clausenamide;(卤)-Aegeline;Lansamide 3;Oripavine;Codeinone;(5alpha)-7,8-Didehydro-4,5-epoxy-3-methoxy-17-methylmorphin-6-one;Neopinone;Oripavine;(-)-Apoglaziovine;Glaziovine;3-Hydroxyestra-1,3,5(10),7-tetraene-16,17-dione 16-oxime;Tuduranine	-12.9741720868525;-12.9741720868525;-12.9741720868525;-12.9741720868525;-12.9741720868525;-12.9960472711813;-12.9960472711813;-12.9960472711813;-12.9960472711813;-12.9960472711813;-12.9960472711813;-12.9960472711813	MS1 mz matched	0.770051	-0.376974	0.0250043	1.64529	down
	meta_276	Nname,cis-9,10-Epoxystearic acid	0.9763			MS2 reverse	0.865834	-0.207837	0.0932844	1.29925	down
	meta_289			Uridine 2',3'-cyclic phosphate ;2',3'-Cyclic UMP	-17.3250380510655;-17.318829521722	MS1 mz matched	1.35816	0.441651	0.0863402	1.41645	up
	meta_291	Glutathione	0.9392			MS2 forward	1.2755	0.351066	0.0417166	1.41849	up
	meta_301			Ibogaine;Tabernthine;Astrocasine	-0.856209371487001;-0.856209371487001;-0.856209371487001	MS1 mz matched	1.28563	0.362471	0.0748476	1.34267	up
	meta_302			Ibogaine;Tabernthine;Astrocasine	-0.392966575309369;-0.392966575309369;-0.392966575309369	MS1 mz matched	1.31677	0.396999	0.0140039	1.7311	up
	meta_305			4-O-beta-D-Galactopyranosyl-D-xylose;Serotinose;2-O-b-D-Galactopyranosyl-D-xylose;Galactose-beta-1,4-xylose;Sambubiose;3-O-beta-D-Galactopyranosyl-L-arabinose;Vicianose;O-alpha-L-Arabinopyranosyl-(1-6)-D-glucopyranose;Arabino-galactose;6-O-beta-D-Xylopyranosyl-D-glucose;Primeverose;6-O-(beta-D-Xylopyranosyl)-beta-D-glucopyranose;beta-Primeverose	-8.48078215274998;-8.48078215274998;-8.48078215274998;-8.48078215274998;-8.48078215274998;-8.48078215274998;-8.33051377473722;-8.33051377473722;-8.33051377473722;-8.33051377473722	MS1 mz matched	0.806112	-0.310948	0.0948147	1.42999	down
	meta_309			Fruticosonine	-3.17084	MS1 mz matched	0.497975	-1.00585	0.00420306	2.05363	down
	meta_325	5'-CMP	0.8431			MS2 reverse	1.52008	0.60415	0.031984	1.71043	up
	meta_327			Uridine 2'-phosphate ;3'-UMP;Uridine 5'-monophosphate;Pseudouridine 5'-phosphate;Quinine;(-)-Quinine;Quinidine;(+)-Quinidine;Affinine;17-Hydroxyvobasan-3-one;(+)-Sceletium A4	4.90404597666969;4.90404597666969;4.90404597666969;4.90404597666969;-2.80766651517188;-2.80766651517188;-2.80766651517188;-2.80766651517188	MS1 mz matched	1.34789	0.430698	0.0754485	1.361	up
	meta_346			Na-p-Hydroxycoumaroyltryptophan;Moschamindole;Safranin;C.I. Basic Red 2	-4.73285871379752;-4.73285871379752;-13.7092015589328	MS1 mz matched	0.581383	-0.78244	0.0243647	1.68915	down
	meta_352			Yohimbine;Vincamine;Yohimbine;Stemmadenine;Minovincinine;17-O-Acetylnorajmaline	13.1489960130846;13.2695528979826;13.2695528979826;13.2695528979826;13.2695528979826;13.2695528979826	MS1 mz matched	1.41341	0.499175	0.0726357	1.43937	up
	meta_363			Glucocaffeic acid;Vanillic acid-4-O-glucuronide;1-O-Caffeoylglucose;Caffeic acid 3-glucoside;1-Caffeoyl-beta-D-glucose	-22.0427021385364;-22.0427021385364;-22.0427021385364;-22.0947333066624;-22.0947333066624	MS1 mz matched	0.703462	-0.507455	0.04556	1.62898	down
	meta_370	Maltitol	0.9103			MS2 reverse	0.669528	-0.578783	0.0375843	1.7567	down
	meta_371			Diflubenzuron;Diflubenzuron;N-(4-Chlorophenylcarbamoyl)-2,6-difluorobenzamide	9.4774068976214;9.35387013154768	MS1 mz matched	1.37196	0.456235	0.0720797	1.47514	up
	meta_374	Hexadecanedioic acid	0.966			MS2 reverse	0.407324	-1.29575	0.0111015	1.75432	down
	meta_386					Unmapped	0.571069	-0.808262	0.0492591	1.49266	down
	meta_399			Dityrosine;Nitrendipine;Valacyclovir;Valacyclovir hydrochloride;BW 256U87	-8.70902561296623;-8.70902561296623;-6.38655956866589	MS1 mz matched	0.789008	-0.341889	0.0412007	1.54643	down
	meta_405	Dimethyl 4,4-o-Phenylene-Bis (3-Thiophanate)	0.9254			MS2 reverse	1.75847	0.814321	0.063099	1.43536	up
	meta_407			Bumetanide;10-Hydroxycamptothecin	4.68952601644759;14.0069139224889	MS1 mz matched	0.79316	-0.334317	0.0156865	1.81147	down
	meta_410			2-(acetylamino)-1,5-anhydro-2-deoxy-4-O-b-D-galactopyranosyl-D-arabino-Hex-1-enitol;2-(acetylamino)-1,5-anhydro-2-deoxy-3-O-b-D-galactopyranosyl-D-arabino-Hex-1-enitol;N-Acetylbialaphos;N-Acetylphosphinothricin tripeptide	-0.146796148321846;-0.146796148321846;-8.37388452271077	MS1 mz matched	0.792381	-0.335734	0.0129556	1.7622	down
	meta_413					Unmapped	0.645066	-0.63248	0.044121	1.56471	down
	meta_417			Indicaxanthin;Indicaxanthin	-5.96006171904155;-5.84224383709134	MS1 mz matched	1.41569	0.501507	0.0155659	1.70954	up
	meta_428					Unmapped	2.08853	1.06248	0.0666376	1.45717	up
	meta_431			Diosbulbin F;2'-Hydroxy-3',4',5',7,8-pentamethoxyflavan;Carissanol;alpha-Peroxyachifolide;trans-Grandmarin isovalerate;1,2-Anhydridoniveusin;(1E,4Z,6a,8b,10a)-8-Angeloyloxy-10,15-dihydroxy-3-oxo-1,4,11(13)-germacratrien-12,6-olide;Diosbulbin A;Ailanthone;Tripdiolide;Triptodiolide;Euparotin;Eupatundin	-11.9387842553488;-11.9387842553488;-11.9387842553488;-11.9387842553488;-11.9387842553488;-11.9387842553488;-11.9387842553488;-11.9387842553488;-11.9305430088409;-11.9305430088409;-11.9305430088409;-11.9305430088409	MS1 mz matched	0.67884	-0.558856	0.00437471	1.89586	down
	meta_433			Enalapril;Remifentanil;Elapril;Remifentanil	-4.85167693669127;-4.85167693669127;-4.79319765715841;-4.79319765715841	MS1 mz matched	1.65036	0.722779	0.0481512	1.64749	up
	meta_435			Dolichyl diphosphate;Clotrimazole;TRAM-34;1-[(2-Chlorophenyl)diphenylmethyl]-1H-pyrazole	1.81276409923817;23.2485150010501;23.2485150010501	MS1 mz matched	2.22609	1.15451	0.00210205	1.98188	up
	meta_436			Chlorotrianisene;	-10.9047739081232;	MS1 mz matched	0.549941	-0.862651	0.0129744	1.86979	down
	meta_438			hesperetin 3'-O-sulfate;6-Oxo-2-hydroxy-7-(4'-chlorophenyl)-3,8,8-trichloroocta-2E,4E,7E-trienoate	-17.9373217241097;15.9676291656954	MS1 mz matched	0.734622	-0.444926	0.0874812	1.31029	down
	meta_442	N-Acetyl-D-lactosamine	0.7701			MS2 reverse	0.638445	-0.647365	0.096271	1.41154	down
	meta_448					Unmapped	1.44246	0.528531	0.0617442	1.51555	up
	meta_449			Aspartylglycosamine;N4-(Acetyl-beta-D-glucosaminyl)asparagine;N4-(beta-N-Acetyl-D-glucosaminyl)-L-asparagine;1-beta-Aspartyl-N-acetyl-D-glucosaminylamine	3.38761165964271;3.28227995522998	MS1 mz matched	0.343435	-1.54189	0.0709035	1.65843	down
	meta_457					Unmapped	0.846407	-0.240577	0.0937964	1.32603	down
	meta_460			Isopetasoside;Echitovenine	-3.02765063221446;21.9679261916699	MS1 mz matched	1.55758	0.639303	0.056844	1.52323	up
	meta_467			4-Hydroxy-5-(3',4'-dihydroxyphenyl)-valeric acid-O-glucuronide;4-Hydroxy-5-(3',5'-dihydroxyphenyl)-valeric acid-O-glucuronide;Saphemycin	-10.4733404910155;-10.4733404910155;-23.8733756156785	MS1 mz matched	1.28729	0.364332	0.0172849	1.87245	up
	meta_470			Bepridil;Bepridil	-3.04067703133823;-3.00327274824327	MS1 mz matched	0.663953	-0.590847	0.034054	1.6829	down
	meta_480			LPA(0:0/16:0);LPA(16:0/0:0);1-Palmitoylglycerol 3-phosphate;1-Hexadecanoyl-sn-glycero-3-phosphate	-8.1417531340995;-8.1417531340995;-8.04400705622113	MS1 mz matched	1.46965	0.555476	0.0470949	1.52429	up
	meta_484					Unmapped	0.599262	-0.738741	0.0404335	1.4971	down
	meta_486	Xanthohumol	0.7241			MS2 reverse	0.512377	-0.964722	0.0723891	1.50459	down
	meta_490			3'-Amino-3'-deoxythimidine glucuronide;	0.0640075417714745;	MS1 mz matched	0.834525	-0.260973	0.0818348	1.52257	down
	meta_491			6,6'-Dibromoindigotin;6,6'-Dibromoindigo;Tyrian purple	-6.90386	MS1 mz matched	0.878643	-0.186652	0.0657834	1.53621	down
	meta_492			Kanzonol N;O-Ethylcubebin;Glicoisoflavanone;5,7-Dihydroxy-3',4'-dimethoxy-5'-prenylflavanone;12-Dehydroporson;Schizandrin C;Wuweizisu C	1.85210595066615;1.85210595066615;1.85210595066615;1.85210595066615;1.85210595066615;1.82217024118718	MS1 mz matched	0.597902	-0.74202	0.0316739	1.7681	down
	meta_499					Unmapped	0.269505	-1.89162	0.0812692	1.57612	down
	meta_500			Pravastatin;Pravastatin	18.6130171494086;18.6212672314641	MS1 mz matched	1.54698	0.629452	0.033423	1.68255	up
	meta_501			Pravastatin;Pravastatin	0.591637726123661;0.599887659504063	MS1 mz matched	1.38604	0.470969	0.0849691	1.40424	up
	meta_505					Unmapped	1.51676	0.600991	0.0399176	1.61967	up
	meta_514			Benzyl gentiobioside;Zizybeoside I;Zizybeoside I	-3.44615212954398;-3.44615212954398;-3.53477575145517	MS1 mz matched	1.36609	0.450048	0.0392589	1.53978	up
	meta_516					Unmapped	0.848042	-0.237792	0.0428675	1.55529	down
	meta_518					Unmapped	1.3832	0.468006	0.0409706	1.54529	up
	meta_521			Vesnarinone;Latrunculin B	-1.28117370977922;18.7258051210985	MS1 mz matched	2.07233	1.05126	0.0681111	1.42931	up
	meta_523					Unmapped	1.42139	0.507304	0.0117114	1.73786	up
	meta_524					Unmapped	1.58165	0.661434	0.0971609	1.24093	up
	meta_526					Unmapped	3.00361	1.5867	0.0125775	1.90156	up
	meta_527					Unmapped	3.01412	1.59174	0.0136647	1.89307	up
	meta_530					Unmapped	0.359359	-1.4765	0.0721587	1.48493	down
	meta_533			Borax;WIN54954;5-(5-(2,6-Dichloro-4-(4,5-dihydro-2-oxazoly)phenoxy)pentyl)-3-methylisoxazole	-9.97260281236723;-5.49615779307921	MS1 mz matched	0.652957	-0.61494	0.0817094	1.40446	down
	meta_534	Farnesyl pyrophosphate	0.9234			MS2 reverse	0.745641	-0.423448	0.0197419	1.80863	down
	meta_539			Kanzonol N;O-Ethylcubebin;Glicoisoflavanone;5,7-Dihydroxy-3',4'-dimethoxy-5'-prenylflavanone;12-Dehydroporson;Schizandrin C;Wuweizisu C	1.85210595066615;1.85210595066615;1.85210595066615;1.85210595066615;1.85210595066615;1.82217024118718	MS1 mz matched	0.606322	-0.721845	0.0157587	1.8034	down
	meta_543			Aripiprazole;Aripiprazole	-5.91616155664465;-5.84347911660346	MS1 mz matched	0.584875	-0.7738	0.038484	1.6409	down
	meta_544			naringenin-4'-O-glucuronide;Carthamone;Orientin;Kaempferol 5-glucoside;Azaleatin 3-arabinoside;Naringenin 7-O-glucuronide;Luteolin 7-glucoside;naringenin-7-O-glucuronide;Naringenin 4'-O-glucuronide;Trifolin;Quercitrin;Naringenin 5-O-glucuronide;Astragalin;Luteolin 7-galactoside;Luteolin 4'-glucoside;1,2,6,8-Tetrahydroxy-3-methylanthraquinone 2-O-b-D-glucoside;Temocaprilat;RS 5139	16.7125432178207;16.7125432178207;16.7125432178207;16.7125432178207;16.7125432178207;16.7125432178207;16.7125432178207;16.7125432178207;16.7125432178207;16.7125432178207;16.7125432178207;16.7125432178207;16.7125432178207;16.7125432178207;16.7125432178207;16.7125432178207;-10.3759612258108	MS1 mz matched	0.484127	-1.04654	0.0343012	1.71175	down
	meta_551			Deoxyuridine triphosphate;104-1;104-2;8-D-Olivosyl-landomycin;Landomycin I	-14.3119059891983;-14.9527280184324;-14.9527280184324;-14.9527280184324	MS1 mz matched	0.26774	-1.90109	0.0507281	1.7257	down
	meta_554			Nefazodone;Nefazodone	-23.4039067503763;-23.1911488958829	MS1 mz matched	1.33151	0.413063	0.0881128	1.40372	up
	meta_556					Unmapped	1.2633	0.3372	0.0731466	1.3791	up
	meta_563			Cyclomorusin;Cudraflavone A;Cyclomorusin	0.864778741966301;0.864778741966301;0.956613740448878	MS1 mz matched	0.520327	-0.94251	0.0260511	1.78003	down
	meta_564			Desoxylimonin;1-Hydroxy-3,6,7-trimethoxy-2-(2-hydroxy-3-methyl-3-butenyl)-8-(3-methyl-2-butenyl)-xanthone;1-Hydroxy-3,6,7-trimethoxy-2-(3-methyl-2-butenyl)-8-(3-hydroxy-3-methyl-1E-butenyl)-xanthone;1-Hydroxy-3,6,7-trimethoxy-2-(3-methyl-2-butenyl)-8-(2-hydroxy-3-methyl-3-butenyl)-xanthone;Obacunone;Obacunone	-18.318616271141;-18.318616271141;-18.318616271141;-18.318616271141;-18.318616271141;-18.4214327106281	MS1 mz matched	0.340532	-1.55414	0.0254463	1.87787	down
	meta_570					Unmapped	0.418628	-1.25626	0.0410407	1.63756	down
	meta_577	Fludrocortisone acetate	0.9909			MS2 reverse	0.78728	-0.345051	0.0716319	1.47835	down
	meta_579					Unmapped	2.67917	1.42178	0.0621134	1.54394	up
	meta_587			Psychotrine	20.4623	MS1 mz matched	2.37936	1.25057	0.0342145	1.5845	up
	meta_590			Cholesterol sulfate;Cholesterol sulfate;Cholest-5-en-3beta-ol sulfate	-20.760149060512;-20.8015368260169	MS1 mz matched	2.36168	1.23981	0.00718073	1.9185	up
	meta_593					Unmapped	1.50499	0.589755	0.0637605	1.4759	up
	meta_606	Sepiapterin	0.7754			MS2 reverse	0.354916	-1.49445	0.00589923	1.9832	down
	meta_608	Amygdalin	0.6105			MS2 reverse	0.450552	-1.15023	0.0396158	1.6651	down
	meta_615			Lucidenic acid H;Lucidenic acid G;Lucidenic acid C;Emetamine	-14.5060419575231;-14.5060419575231;-14.5060419575231;6.28785293976162	MS1 mz matched	0.580085	-0.785663	0.0220742	1.84796	down
	meta_616					Unmapped	0.783919	-0.351224	0.0377886	1.53202	down
	meta_621			Demeclocycline;	24.4702288220461;	MS1 mz matched	0.455553	-1.13431	0.0146465	1.90317	down
	meta_628					Unmapped	0.340901	-1.55257	0.0875586	1.39178	down
	meta_641			Deacetylnomilinic acid;4-Oxo-9-cis-retinoyl-beta-glucuronide;Austalide F;alpha-Crocetin glucosyl ester;Deoxylimononic acid D-ring-lactone;beta-D-Glucosyl crocetin	-6.00995124838534;-6.00995124838534;-6.00995124838534;-6.00995124838534;-6.04524129258053;-6.04524129258053	MS1 mz matched	1.58777	0.667002	0.0308417	1.45713	up
	meta_645			Isorhamnetin 4'-O-glucuronide;6-Methoxyluteolin 7-glucuronide;8-Hydroxyluteolin 4'-methyl ether 8-glucuronide;Carmine red;3'-Methoxytricetin 7-glucuronide;Carmine;Carminic acid	-4.85825377849244;-4.85825377849244;-4.85825377849244;-4.85825377849244;-4.85825377849244;-4.87715265318321	MS1 mz matched	0.469904	-1.08956	0.0113708	1.80276	down
	meta_646			rac-5,6-Epoxy-retinoyl-beta-D-glucuronide;Caryoptin	-4.65813210129441;-4.59149769450151	MS1 mz matched	2.19287	1.13282	0.0124268	1.82692	up
	meta_647			rac-5,6-Epoxy-retinoyl-beta-D-glucuronide;Caryoptin	-4.69957564224722;-4.6329412382159	MS1 mz matched	1.84955	0.887172	0.0150308	1.66957	up
	meta_650					Unmapped	1.54509	0.627695	0.0268107	1.68169	up
	meta_662			Mupirocin;Mupirocin	-7.15772636494408;-7.0917662155025	MS1 mz matched	0.617401	-0.695721	0.042737	1.47892	down
	meta_663			Heterophyllin;Chlorhexidine	0.389913185125491;23.4032628114891	MS1 mz matched	1.39953	0.484943	0.0956957	1.35748	up
	meta_667			Sitaxentan;Eupachlorin acetate	-21.9826117540825;-6.59488500728239	MS1 mz matched	0.749744	-0.415529	0.0740141	1.35462	down
	meta_672			3-cis-Hydroxycyclohexyl glyburide;2-trans-Hydroxycyclohexyl glyburide;3-trans-Hydroxycyclohexyl glyburide;4-trans-hydroxyglyburide;4-trans-Hydroxycyclohexyl glyburide;4-cis-Hydroxycyclohexyl glyburide;	21.9998705890693;21.9998705890693;21.9998705890693;21.9998705890693;21.9998705890693;21.9998705890693;	MS1 mz matched	1.48523	0.570686	0.0733301	1.48579	up
	meta_673			6-Feruloylglucose 2,3,4-trihydroxy-3-methylbutylglycoside;	-14.1855181456713;	MS1 mz matched	0.417016	-1.26182	0.00206546	2.02051	down
	meta_676			Lufenuron	-19.4479	MS1 mz matched	0.419536	-1.25313	0.0657719	1.57213	down
	meta_684			Ganoderic acid delta;Ganoderenic acid C;Ganoderic acid epsilon;Ganoderic acid B;Cucurbitacin D;Ganoderic acid A;L-Olivosyl-oleandolide	-16.8577440898737;-16.8577440898737;-16.8577440898737;-16.8577440898737;-16.8577440898737;-16.8577440898737;12.7834289571296	MS1 mz matched	0.760588	-0.394813	0.0157695	1.76213	down
	meta_687			Hypercalin B	8.79968	MS1 mz matched	0.667523	-0.58311	0.0300722	1.66285	down
	meta_692			Cucurbitacin P	-24.9837	MS1 mz matched	0.702193	-0.510061	0.00602286	1.75398	down
	meta_701			2-Hydroxy-imipramine glucuronide;	12.8088344705019;	MS1 mz matched	0.653467	-0.613813	0.0895225	1.55467	down
	meta_702					Unmapped	1.47462	0.560341	0.0284376	1.6674	up
	meta_706			13-Dihydrocarminomycin	13.3934	MS1 mz matched	0.350473	-1.51263	0.00136673	2.07269	down
	meta_708			Nicardipine;Nicardipine	-3.41335718562472;-3.33885914521089	MS1 mz matched	0.661747	-0.595647	0.019416	1.69105	down
	meta_710			Luteolin 3'-(4''-acetylglucuronide);3-Methylellagic acid 8-(3-acetylrhamnoside);3-Methylellagic acid 8-(4-acetylrhamnoside);Gomphrenol 3-methylether 4'-glucuronide;Luteolin 3'-(3''-acetylglucuronide);3-Methylellagic acid 8-(2-acetylrhamnoside);Hypericin	7.1600253973929;7.1600253973929;7.1600253973929;7.1600253973929;7.1600253973929;7.1600253973929;18.8460466449628	MS1 mz matched	0.630438	-0.665574	0.0232473	1.75305	down
	meta_717					Unmapped	1.64768	0.720437	0.00137804	1.98338	up
	meta_718			Maclurin 3-C-(6''-p-hydroxybenzoyl-glucoside);	13.4328407087642;	MS1 mz matched	1.40615	0.491746	0.0239368	1.64637	up
	meta_725					Unmapped	1.34531	0.427938	0.0157705	1.66045	up
	meta_726			Astin I;	10.869171406782;	MS1 mz matched	1.60121	0.679163	0.0841218	1.44543	up
	meta_727			Ganoderic acid delta;Ganoderenic acid C;Ganoderic acid epsilon;Ganoderic acid B;Cucurbitacin D;Ganoderic acid A;L-Olivosyl-oleandolide	-16.8577440898737;-16.8577440898737;-16.8577440898737;-16.8577440898737;-16.8577440898737;-16.8577440898737;12.7834289571296	MS1 mz matched	0.772551	-0.372297	0.0302698	1.62358	down
	meta_735					Unmapped	1.43419	0.520233	0.0993739	1.3161	up
	meta_737					Unmapped	1.12451	0.169291	0.0901229	1.1728	up
	meta_738					Unmapped	0.732607	-0.44889	0.0715416	1.4198	down
	meta_743			6-Caffeoylsucrose;Clindamycin phosphate	-3.77984313495957;-0.396710319361009	MS1 mz matched	1.2982	0.376513	0.0401981	1.58682	up
	meta_745			Cascaroside C;Aloinoside B;Kamycin A 3'-phosphate;Kamycin 3'-phosphate	20.7536795772911;20.7536795772911;-14.8882213608008	MS1 mz matched	1.6327	0.707257	0.0317802	1.59129	up
	meta_756			2'',4'',6''-Triacetylglycitin;	3.12259138385906;	MS1 mz matched	0.449053	-1.15504	0.0311997	1.70933	down
	meta_757					Unmapped	1.3506	0.433599	0.0198443	1.71993	up
	meta_761			Novclobiocin 105	-11.0099	MS1 mz matched	1.57106	0.651736	0.0367263	1.65637	up
	meta_763			Kaempferitrin;Chrysophanol 8-gentiobioside;Daidzein 4',7-diglucoside;Vitexin 4'-O-alpha-L-Rhamnopyranoside;Galangin 3-[galactosyl-(1-&gt;4)-rhamnoside];Isorhoifolin;Acacetin 7-[apiosyl(1-&gt;6)-glucoside];Rhoifolin;Camellianin B;eq-4''-Hydroxymaysin;Scolymoside;Violanthin;Apigenin 7-O-neohesperidoside;Rhoifolin;Rhoifoloside;Vitexin 2''-O-beta-L-rhamnoside;2''-O-Rhamnosylvitexin;Vitexin 2''-rhamno…	6.59830589883338;6.59830589883338;6.59830589883338;6.59830589883338;6.59830589883338;6.59830589883338;6.59830589883338;6.59830589883338;6.59830589883338;6.59830589883338;6.59830589883338;6.52168348206733;6.52168348206733;6.52168348206733;6.52168348206733;6.52168348206733	MS1 mz matched	1.49525	0.580383	0.00535436	1.81362	up
	meta_765					Unmapped	0.68929	-0.536818	0.00447538	1.95796	down
	meta_772					Unmapped	0.809096	-0.305618	0.0789297	1.20064	down
	meta_775					Unmapped	0.801086	-0.31997	0.0865965	1.30278	down
	meta_778			Saringosterol 3-glucoside;Melilotoside A;Hebevinoside IX;	3.82427591797262;3.82427591797262;3.82427591797262;	MS1 mz matched	1.30729	0.386583	0.0390189	1.59868	up
	meta_781			ax-4''-Hydroxy-3-'-methoxymaysin;Margaritene;Liquiritigenin 4'-[3-acetylapiosyl-(1-&gt;2)-glucoside];Isomargaritene;Isowertin 2''-rhamnoside;1,2-Bis-O-sipoyl-beta-D-glucoside;Isoswertisin 2''-rhamnoside;7-O-Methylvitexin 2''-O-beta-L-rhamnoside;2''-O-Rhamnosylisoswertisin	-16.5677887800561;-16.5677887800561;-16.5677887800561;-16.5677887800561;-16.5677887800561;-16.558163474848;-16.558163474848	MS1 mz matched	0.680131	-0.556116	0.0218819	1.75404	down
	meta_782			Osmanthuside B;8-Acetoxy-4'-methoxypinoresinol 4-glucoside;	-2.68685935246859;-2.68685935246859;	MS1 mz matched	2.35918	1.23829	0.0222761	1.69784	up
	meta_784					Unmapped	0.833314	-0.263068	0.0620623	1.46676	down
	meta_785			Agavoside A;(20S,22S,25S)-22,25-Epoxyfurost-5-ene-3beta,26-diol 3-O-beta-D-glucoside;Agavoside A	-8.98776050736757;-8.93154530223585;-8.93154530223585	MS1 mz matched	1.45128	0.537329	0.0785355	1.23624	up
	meta_786			7-O-(4-Hydroxycinnamoyl) astragalin;Epigallocatechin-(4beta-&gt;8)-catechin;Piperitoside;3''-O-Caffeoylcosmosiin;2''-O-trans-p-Coumaroylastragalin;Buddlenoid A;6''-O-p-Coumaroyltrifolin;Epicatechin-(4beta-&gt;8)-gallocatechin;Gallocatechin-(4alpha-&gt;8)-epicatechin;Tribuloside	7.47520765688921;7.47520765688921;7.47520765688921;7.47520765688921;7.47520765688921;7.47520765688921;7.47520765688921;7.47520765688921;7.47520765688921;7.54404747856094	MS1 mz matched	0.398722	-1.32655	0.0776952	1.52846	down
	meta_790			Hematoporphyrin IX;	0.688808911827793;	MS1 mz matched	1.54553	0.628106	0.0985034	1.339	up
	meta_792					Unmapped	1.38923	0.47429	0.0354836	1.52633	up
	meta_793			Loganin pentaacetate	-23.3705	MS1 mz matched	1.42414	0.510095	0.0938994	1.31388	up
	meta_804			Aurasperone B;	17.4515976844165;	MS1 mz matched	0.611317	-0.710006	0.00888885	1.77868	down
	meta_819			GW 3965	-0.860297	MS1 mz matched	0.571863	-0.806258	0.0971076	1.45285	down
	meta_820			Piceatannol 4'-galloylglucoside;ringin;ringenin 7-O-neohesperidoside;ringenin 7-O-[alpha-L-rhamnosyl-(1->2)-beta-D-glucoside];rirutin;ringenin 7-O-rutinoside;Cascaroside A;ringin chalcone;Cascaroside B	-2.40245527722093;22.0621490738899;22.0621490738899;22.0621490738899;22.0621490738899;22.0621490738899	MS1 mz matched	0.653981	-0.612679	0.0619566	1.48968	down
	meta_825			Z-Arg-Arg-NHMec;Benzyloxycarbonylarginyl-arginine 4-methylcoumarin-7-ylamide	-2.78769	MS1 mz matched	0.700033	-0.514505	0.0100497	1.87475	down
	meta_833			Osmanthuside B;8-Acetoxy-4'-methoxypinoresinol 4-glucoside;	-2.68685935246859;-2.68685935246859;	MS1 mz matched	1.95594	0.96786	0.0189534	1.66284	up
	meta_839					Unmapped	1.82063	0.86444	0.0634322	1.52898	up
	meta_845					Unmapped	0.381236	-1.39124	0.0103699	1.95749	down
	meta_848			Lanceotoxin A;Scilliroside;Scillirosidin 3-O-beta-D-glucoside	5.96501630783985;5.96501630783985	MS1 mz matched	0.784884	-0.349449	0.0491137	1.50917	down
	meta_850			26-Glucosyl-1,3,11,22-tetrahydroxyergosta-5,24-dien-26-oate;	-4.09263258518416;	MS1 mz matched	1.49212	0.577366	0.0679314	1.44239	up
	meta_852					Unmapped	0.746495	-0.421796	0.0683748	1.37725	down
	meta_860			S-(9-hydroxy-PGA1)-glutathione;S-(11-hydroxy-9-deoxy-delta12-PGD2)-glutathione;Sepiolite	3.09691005809245;3.09691005809245;19.6657046988418	MS1 mz matched	0.766948	-0.3828	0.0388778	1.55559	down
	meta_861			Amarogentin;Phyllanthostatin A	-18.0835343277582;-18.0835343277582	MS1 mz matched	0.74743	-0.41999	0.0498654	1.62514	down
	meta_866			DG(18:1n9/0:0/20:1n9);DG(18:1(11Z)/20:1(11Z)/0:0);DG(18:1n7/0:0/20:1n9);DG(14:1n5/0:0/24:1n9);DG(16:1n7/0:0/22:1n9);DG(18:2(9Z,12Z)/20:0/0:0);DG(18:1(9Z)/20:1(11Z)/0:0);DG(16:0/0:0/22:2n6);DG(16:1(9Z)/22:1(13Z)/0:0);DG(22:1(13Z)/16:1(9Z)/0:0);DG(22:2(13Z,16Z)/16:0/0:0);DG(14:1(9Z)/24:1(15Z)/0:0);DG(20:2(11Z,14Z)/18:0/0:0);DG(20:1(11Z)/18:1(11Z)/0:0);DG(18:0/20:2(11Z,14Z)/0:0);DG(20:0/18:2(9Z,12Z)…	-4.38047569083284;-4.38047569083284;-4.38047569083284;-4.38047569083284;-4.38047569083284;-4.38047569083284;-4.38047569083284;-4.38047569083284;-4.38047569083284;-4.38047569083284;-4.38047569083284;-4.38047569083284;-4.38047569083284;-4.38047569083284;-4.38047569083284;-4.38047569083284;-4.38047569083284;-4.38047569083284;-4.38047569083284;	MS1 mz matched	1.6402	0.713876	0.0467341	1.58228	up
	meta_872			Elkiren;A 64662	-2.22995	MS1 mz matched	1.20044	0.263558	0.0730993	1.39267	up
	meta_873					Unmapped	1.6444	0.717559	0.0467043	1.60756	up
	meta_874					Unmapped	0.663157	-0.592577	0.086217	1.48508	down
	meta_877			1-Acetyl-3,27-dihydroxywitha-5,24-dienolide 3-glucoside;Prosapogenin;Physalolactone B 3-glucoside;	-16.0222447783121;-16.0222447783121;-16.0222447783121;	MS1 mz matched	0.626865	-0.673774	0.0803524	1.3732	down
	meta_879					Unmapped	0.293422	-1.76895	0.0664376	1.66412	down
	meta_889	1-Palmitoyl-2-oleoyl-sn-glycero-3-phosphate	0.6717			MS2 forward	0.677729	-0.56122	0.0408625	1.68051	down
	meta_890					Unmapped	1.50921	0.593796	0.0650488	1.46715	up
	meta_908					Unmapped	0.776473	-0.364993	0.0957683	1.46308	down
	meta_911					Unmapped	1.7767	0.829202	0.0471587	1.55597	up
	meta_913					Unmapped	3.05131	1.60943	0.0341386	1.72378	up
	meta_917					Unmapped	1.33029	0.411741	0.0608621	1.5066	up
	meta_918			Lucyoside R;Quercilicoside A;Sericoside;Cyclopassifloside VI;	-7.37202189015368;-7.37202189015368;-7.37202189015368;-7.37202189015368;	MS1 mz matched	0.760892	-0.394237	0.0513319	1.5222	down
	meta_920					Unmapped	1.3679	0.451966	0.0151058	1.6905	up
	meta_922			Kuwanon K;Albanin F;Kuwanone G	-16.9915664016793;-16.9915664016793;-17.0464608513491	MS1 mz matched	1.62032	0.696283	0.0120961	1.7021	up
	meta_928			PC(14:1(9Z)/P-18:1(9Z));PC(P-18:1(9Z)/14:1(9Z));PC(14:1(9Z)/P-18:1(11Z));PC(P-18:1(11Z)/14:1(9Z));	2.88661002717256;2.88661002717256;2.88661002717256;2.88661002717256;	MS1 mz matched	0.61175	-0.708985	0.0827434	1.5497	down
	meta_929			Sucrose octaacetate;	-1.07490300261597;	MS1 mz matched	0.501108	-0.996807	0.0609897	1.40912	down
	meta_932					Unmapped	1.7265	0.787847	0.0776253	1.46224	up
	meta_943			2,2',3,4,4',5',6-Heptabromodiphenyl ether;2,2',3,3',4',5,6'-Heptabromodiphenyl ether;1,2,3,5-Tetrabromo-4-(2,3,5-tribromophenoxy)-benzene;BDE 175;2,2',3,4,4',5',6-Heptabromodiphenyl ether;1,2,3,5-Tetrabromo-4-(2,4,5-tribromophenoxy)-benzene;BDE 183	-14.3641346473463;-13.8104937495834;-13.8104937495834	MS1 mz matched	2.43044	1.28122	0.0321305	1.69354	up
	meta_962			PE(22:5(7Z,10Z,13Z,16Z,19Z)/14:1(9Z));PE(20:5(5Z,8Z,11Z,14Z,17Z)/16:1(9Z));PE(22:5(4Z,7Z,10Z,13Z,16Z)/14:1(9Z));PE(18:4(6Z,9Z,12Z,15Z)/18:2(9Z,12Z));PE(18:3(6Z,9Z,12Z)/18:3(6Z,9Z,12Z));PE(18:3(9Z,12Z,15Z)/18:3(6Z,9Z,12Z));PE(16:1(9Z)/20:5(5Z,8Z,11Z,14Z,17Z));PE(14:1(9Z)/22:5(4Z,7Z,10Z,13Z,16Z));PE(18:3(9Z,12Z,15Z)/18:3(9Z,12Z,15Z));PE(18:2(9Z,12Z)/18:4(6Z,9Z,12Z,15Z));PE(14:1(9Z)/22:5(7Z,10Z,13Z,…	-6.66867074677579;-6.66867074677579;-6.66867074677579;-6.66867074677579;-6.66867074677579;-6.66867074677579;-6.66867074677579;-6.66867074677579;-6.66867074677579;-6.66867074677579;-6.66867074677579;-6.66867074677579;-6.66867074677579;-6.66867074677579;	MS1 mz matched	2.20975	1.14388	0.00774137	2.00852	up
	meta_965					Unmapped	1.26067	0.334194	0.0702768	1.52239	up
	meta_966					Unmapped	1.28952	0.366832	0.0221734	1.72114	up
	meta_984			TG(14:0/15:0/15:0);TG(14:0/16:0/14:0);TG(14:0/14:0/16:0);TG(15:0/14:0/15:0);Plastoquinol-9;Plastoquinol A	-7.85395477905415;-7.85395477905415;-7.85395477905415;-7.85395477905415;-11.9805595453971	MS1 mz matched	2.16721	1.11584	0.0505967	1.55014	up
	meta_985			Kuwanon K;Albanin F;Kuwanone G	-16.9915664016793;-16.9915664016793;-17.0464608513491	MS1 mz matched	1.43149	0.517516	0.0617103	1.30752	up
	meta_989			Chikusetsusaponin Ia;Chikusetsusaponin Ia	13.6289709774508;13.6289709774508	MS1 mz matched	1.59191	0.670755	0.037328	1.6855	up
	meta_993					Unmapped	1.54873	0.631082	0.00433765	1.94051	up
	meta_996			14-hydroxyclarithromycin;	-8.24121594953856;	MS1 mz matched	1.67995	0.748418	0.0175264	1.71735	up
	meta_998					Unmapped	1.34283	0.425281	0.0773453	1.48957	up
	meta_1006					Unmapped	1.22723	0.295405	0.039977	1.58559	up
	meta_1007			Cyanidin 3-(6-caffeoylglucoside) 5-glucoside;Awobanin;Delphinidin 3-O-beta-D-glucoside 5-O-(6-coumaroyl-beta-D-glucoside);Cyanidin 3-glucoside 5-caffeoylglucoside	-6.34253104838434;-6.34253104838434;-6.33735772796226;-6.33735772796226	MS1 mz matched	2.03048	1.02182	0.0576745	1.52933	up
	meta_1008			PC(14:1(9Z)/P-18:1(9Z));PC(P-18:1(9Z)/14:1(9Z));PC(14:1(9Z)/P-18:1(11Z));PC(P-18:1(11Z)/14:1(9Z));	2.88661002717256;2.88661002717256;2.88661002717256;2.88661002717256;	MS1 mz matched	0.516441	-0.953326	0.0697275	1.62786	down
	meta_1012					Unmapped	0.612471	-0.707287	0.0220406	1.5853	down
	meta_1023			PE(P-18:1(9Z)/22:0);PE(P-16:0/24:1(15Z));PE(22:0/P-18:1(11Z));PE(P-18:0/22:1(13Z));PE(24:1(15Z)/P-16:0);PE(22:0/P-18:1(9Z));PE(P-18:1(11Z)/22:0);PE(22:1(13Z)/P-18:0);	-1.5547794872839;-1.5547794872839;-1.5547794872839;-1.5547794872839;-1.5547794872839;-1.5547794872839;-1.5547794872839;-1.5547794872839;	MS1 mz matched	0.711843	-0.490368	0.0285589	1.6053	down
	meta_1024			Phomopsin A;Phomopsin A	10.3207184743865;9.68718184911118	MS1 mz matched	1.49223	0.577474	0.0939284	1.27376	up
	meta_1025					Unmapped	1.42948	0.51549	0.0906775	1.3389	up
	meta_1028			Mocimycin;Digitin;Digitigenin 3-O-tridigitoxoside	-5.80777882837835;-18.206371099832	MS1 mz matched	0.542168	-0.883189	0.0465851	1.66438	down
	meta_1031					Unmapped	0.600536	-0.735677	0.0203709	1.66814	down
	meta_1037			Goldinodox;Vinblastine;Leurosidine;Vinrosidine	-2.80776776088753;9.37784883009475;9.37784883009475	MS1 mz matched	1.61535	0.691846	0.00498092	1.9317	up
	meta_1039					Unmapped	0.557216	-0.843691	0.0153893	1.85258	down
	meta_1040					Unmapped	0.85091	-0.232921	0.0727714	1.42724	down
	meta_1043			14-hydroxyclarithromycin;	21.2111303585297;	MS1 mz matched	1.40444	0.489995	0.00429344	1.94126	up
	meta_1044			PG(18:3(9Z,12Z,15Z)/22:6(4Z,7Z,10Z,13Z,16Z,19Z));PG(18:3(6Z,9Z,12Z)/22:6(4Z,7Z,10Z,13Z,16Z,19Z));	-1.39021206784687;-1.39021206784687;	MS1 mz matched	1.3894	0.474459	0.0104131	1.87708	up
	meta_1050			Glucosylceramide (d18:1/25:0);	19.657123165804;	MS1 mz matched	0.81373	-0.297378	0.0826357	1.29772	down
	meta_1051			PC(22:1(13Z)/P-18:1(9Z));PC(P-18:0/22:2(13Z,16Z));PC(o-22:0/18:3(6Z,9Z,12Z));PC(22:1(13Z)/P-18:1(11Z));PC(P-18:1(11Z)/22:1(13Z));PC(P-18:1(9Z)/22:1(13Z));PC(o-22:0/18:3(9Z,12Z,15Z));PC(22:2(13Z,16Z)/P-18:0);Pradimicin C;Benomicin B	22.6331887513303;22.6331887513303;22.6331887513303;22.6331887513303;22.6331887513303;22.6331887513303;22.6331887513303;22.6331887513303;-5.2042782070896	MS1 mz matched	1.50946	0.594029	0.0920132	1.41461	up
	meta_1059					Unmapped	1.96166	0.972077	5.94133e-05	2.17314	up
	meta_1061			PGP(16:0/16:0);	12.3175005574335;	MS1 mz matched	1.41482	0.500619	0.00541751	1.98843	up
	meta_1071			Sennoside C;Sennoside D	-0.47157777191443;-0.47157777191443	MS1 mz matched	1.64668	0.719563	0.0278037	1.60963	up
	meta_1074			Capsicoside C3;	13.440229897872;	MS1 mz matched	1.32209	0.402824	0.0100375	1.91375	up
	meta_1079			PI(18:1(9Z)/18:3(9Z,12Z,15Z));PI(16:0/20:4(5Z,8Z,11Z,14Z));PI(18:3(9Z,12Z,15Z)/18:1(9Z));PI(18:3(9Z,12Z,15Z)/18:1(11Z));PI(20:4(8Z,11Z,14Z,17Z)/16:0);PI(18:1(11Z)/18:3(9Z,12Z,15Z));PI(18:1(11Z)/18:3(6Z,9Z,12Z));PI(16:0/20:4(8Z,11Z,14Z,17Z));PI(18:3(6Z,9Z,12Z)/18:1(11Z));PI(20:4(5Z,8Z,11Z,14Z)/16:0);PI(18:1(9Z)/18:3(6Z,9Z,12Z));PI(18:3(6Z,9Z,12Z)/18:1(9Z));PI(18:2(9Z,12Z)/18:2(9Z,12Z));	-14.9431730125407;-14.9431730125407;-14.9431730125407;-14.9431730125407;-14.9431730125407;-14.9431730125407;-14.9431730125407;-14.9431730125407;-14.9431730125407;-14.9431730125407;-14.9431730125407;-14.9431730125407;-14.9431730125407;	MS1 mz matched	0.801371	-0.319459	0.0346488	1.67931	down
	meta_1087			Anthraniloyl-CoA;2-Aminobenzoyl-CoA	23.3594	MS1 mz matched	1.65719	0.728738	0.0699918	1.47521	up
	meta_1094			Anthraniloyl-CoA;2-Aminobenzoyl-CoA	23.3594	MS1 mz matched	1.6707	0.740451	0.0833516	1.45047	up
	meta_1108					Unmapped	0.784636	-0.349905	0.0289512	1.66827	down
	meta_1110			Notoginsenoside R6;Majoroside F1;Ginsenoside M6a;Majoroside F6;Notoginsenoside M;Vinaginsenoside R24;Vinaginsenoside R4;Notoginsenoside N;	-20.8098316103425;-20.8098316103425;-20.8098316103425;-20.8098316103425;-20.8098316103425;-20.8098316103425;-20.8098316103425;-20.8098316103425;	MS1 mz matched	2.03154	1.02257	0.0131808	1.67529	up
	meta_1111					Unmapped	0.726537	-0.460892	0.0973366	1.44074	down
	meta_1112			Betavulgaroside VI;	14.1855172421785;	MS1 mz matched	1.28896	0.366204	0.0666106	1.42828	up
	meta_1116			(3b,16a,20R)-3,16,20,22,25-Pentahydroxy-5-cucurbiten-11-one 3-[rhamnosyl-(1-&gt;4)-[glucosyl-(1-&gt;6)]-glucoside];	-19.7588530043243;	MS1 mz matched	1.25463	0.327258	0.0493417	1.62544	up
	meta_1118			Colubrinoside	-24.6519	MS1 mz matched	0.548252	-0.867089	0.0175301	1.65798	down
	meta_1119					Unmapped	0.690593	-0.534092	0.0226007	1.63435	down
	meta_1122			(S)-Nerolidol 3-O-[a-L-Rhamnopyranosyl-(1-&gt;4)-a-L-rhamnopyranosyl-(1-&gt;2)-[4-(4-hydroxy-3-methoxycinnamoyl)-(E)-a-L-rhamnopyranosyl-(1-&gt;6)]-b-D-glucopyranoside];	8.10418108646387;	MS1 mz matched	0.593455	-0.752789	0.00350241	2.01303	down
	meta_1126			Mycalolide B	-14.5153	MS1 mz matched	0.508684	-0.975158	0.001473	2.03464	down
	meta_1132			beta-D-Galactosyl-beta-1,4-N-acetyl-D-glucosaminylglycopeptide	-18.7445	MS1 mz matched	0.582639	-0.779327	0.00726124	1.87724	down
	meta_1134			(23R)-Acetoxytomatine;	8.37340445569488;	MS1 mz matched	1.50903	0.593618	0.0360444	1.38659	up
pos	meta_10	Cytosine	0.9815			MS2 forward	1.14432	0.194484	0.0799361	1.76478	up
	meta_20	D-Aspartic acid	0.9938			MS2 forward	0.662269	-0.594512	0.0238789	2.18592	down
	meta_29	Pelletierine	0.9914			MS2 forward	0.376434	-1.40953	0.0836322	1.8048	down
	meta_32	L-Glutamine	0.9987			MS2 forward	0.643649	-0.635654	0.0827813	1.76635	down
	meta_38	N-Carboxyethyl-.gamma.-aminobutyric acid	0.7774			MS2 forward	1.60463	0.682237	0.0768827	1.6006	up
	meta_42	Cyclohexylamine	0.6815			MS2 forward	0.692219	-0.5307	0.0975404	1.65413	down
	meta_51	D-Ornithine	0.7453			MS2 forward	0.607249	-0.719641	0.0423833	1.88487	down
	meta_54			L-Glutamine;Alanylglycine;Alanyl-Glycine;Ureidoisobutyric acid;D-Glutamine;L-Glutamine;L-2-Aminoglutaramic acid;Glutamine;2-Aminoglutaramic acid;D-Glutamine;D-2-Aminoglutaramic acid;3-Ureidoisobutyrate;Isoglutamine;4,5-Diamino-5-oxopentanoic acid;DL-Isoglutamine;(R)-3-Ureidoisobutyrate;(R)-N-Carbamyl-beta-aminoisobutyrate	-7.81958449794639;-7.81958449794639;-7.81958449794639;-7.81958449794639;-7.81958449794639;-7.53068239606921;-7.53068239606921;-7.53068239606921;-7.53068239606921;-7.53068239606921;-7.53068239606921	MS1 mz matched	0.665531	-0.587423	0.0629371	1.87119	down
	meta_61	L-NG-Monomethylarginine	0.949			MS2 reverse	0.765986	-0.384611	0.0802224	1.59517	down
	meta_63	Kynurenic acid	0.9961			MS2 forward	1.74864	0.806231	0.0737058	1.67181	up
	meta_86	Dodecanoic acid	0.6409			MS2 reverse	0.714725	-0.48454	0.0308746	1.92964	down
	meta_96			D-altro-D-manno-Heptose;D-Manno-2-heptulose;L-Galacto-2-heptulose;Sedoheptulose;Sedoheptulose;D-altro-Heptulose;D-Sedoheptulose;Volemulose;alpha-D-Mannoheptulopyranose;Mannoheptulose;beta-D-Sedoheptulopyranose;beta-D-Sedoheptulose;Coriose;D-altro-3-Heptulose;D-glycero-D-manno-Heptose;D-glycero-D-manno-Heptopyranose;L-glycero-D-manno-Heptose;L-glycero-D-manno-Heptopyranose	0.224682781384648;0.224682781384648;0.224682781384648;0.224682781384648;0;0;0;0;0;0	MS1 mz matched	1.65093	0.72328	0.0526999	1.91064	up
	meta_110			Prolyl-Gamma-glutamate;Gamma-glutamyl-Proline;Glutaminyl-Proline;Prolyl-Glutamine;	11.2238073137313;11.2238073137313;11.2238073137313;11.2238073137313;	MS1 mz matched	0.569846	-0.811357	0.0210695	2.1954	down
	meta_111			Prolyl-Gamma-glutamate;Gamma-glutamyl-Proline;Glutaminyl-Proline;Prolyl-Glutamine;	11.3878295500089;11.3878295500089;11.3878295500089;11.3878295500089;	MS1 mz matched	0.584952	-0.773609	0.0493971	1.90637	down
	meta_122	Indole	0.9863			MS2 reverse	0.603659	-0.728194	0.0761096	1.82586	down
	meta_126			Phenylalanyl-Glutamate;Glutamyl-Phenylalanine;	-7.50097512682168;-7.50097512682168;	MS1 mz matched	0.615073	-0.701169	0.0640527	1.77055	down
	meta_130			Urolithin D;Demethylbellidifolin;1,3,5,8-Tetrahydroxyxanthone;Norathyriol;1,3,6,7-Tetrahydroxyxanthone;Norswertianin;1,2,6,8-Tetrahydroxyxanthone	16.7106299589123;16.6644810390132;16.6644810390132;16.6644810390132	MS1 mz matched	1.22626	0.294268	0.0654561	1.76467	up
	meta_136	Val-Phe	0.8027			MS2 forward	2.09599	1.06763	0.0530304	1.95333	up
	meta_138	Cytidine	0.9999			MS2 reverse	1.16465	0.2199	0.017682	2.13789	up
	meta_148					Unmapped	0.827503	-0.273163	0.0935159	1.72473	down
	meta_161			Ranunculin	15.2102	MS1 mz matched	0.828721	-0.271041	0.0356601	2.03837	down
	meta_173	1-Methyladenosine	0.9788			MS2 forward	1.28828	0.365446	0.0180075	2.12312	up
	meta_182	Heptadecanoic acid	0.6905			MS2 reverse	0.704058	-0.506233	0.0610642	1.72171	down
	meta_183			Iprobenfos;Iprobenfos;IBP;Kitazin P;S-Benzyl O,O-diisopropyl phosphorothioate	-15.6642827532075;-15.658382012323	MS1 mz matched	0.63702	-0.65059	0.0759282	1.82146	down
	meta_187			3-Deoxy-D-glycero-D-galacto-2-nonulosonic acid;2-O-(alpha-D-Mannosyl)-D-glycerate;alpha-Mannosylglycerate;2-O-(alpha-D-Mannopyranosyl)-D-glycerate;2-O-(alpha-D-Glucopyranosyl)-D-glycerate;(R)-2-(alpha-D-Glucopyranosyloxy)-3-hydroxypropanoate;3-Deoxy-D-glycero-D-galacto-non-2-ulosonic acid;2-Keto-3-deoxy-D-glycero-D-galacto-nononic acid;KDN;Deamited neuraminic acid;Ketodeoxynonulonic acid;3-Deoxy-…	-1.61183570342178;-1.49209525242625;-1.49209525242625;-1.49209525242625	MS1 mz matched	1.28611	0.363009	0.0712467	1.72052	up
	meta_200	16-Hydroxypalmitic acid	0.6722			MS2 forward	1.39355	0.478762	0.0781276	1.78902	up
	meta_211			2-hydroxyflutamide;12-OPDA;(15Z)-12-Oxophyto-10,15-dienoate;(15Z)-12-Oxophyto-10,15-dienoic acid;9(S),13(S)-12-Oxo-PDA;12-Oxo-10,15(Z)-phytodienoic acid;(9Z,15Z)-(13S)-12,13-Epoxyoctadeca-9,11,15-trienoic acid;(9Z,15Z)-(13S)-12,13-Epoxyoctadeca-9,11,15-trienoate;(9Z)-(13S)-12,13-Epoxyoctadeca-9,11,15-trienoate;12,13(S)-EOT;12,13(S)-EOTrE;alpha-Licanic acid;(9Z,11E,13E)-4-Oxooctadeca-9,11,13-trien…	-7.52880108639295;17.795798685719;17.795798685719;17.795798685719;17.795798685719;17.795798685719;17.795798685719;17.795798685719;17.795798685719;17.795798685719	MS1 mz matched	0.809245	-0.305352	0.0615343	1.88171	down
	meta_238	Lys-Asp	0.9966			MS2 reverse	1.49984	0.584804	0.0902936	1.65889	up
	meta_241			L-gamma-Glutamyl-S-allylthio-L-cysteine;Leucodelphinidin	3.99576840278398;-5.89935880172786	MS1 mz matched	0.752926	-0.409419	0.00580136	2.42663	down
	meta_285			MG(18:3(6Z,9Z,12Z)/0:0/0:0);MG(18:3(9Z,12Z,15Z)/0:0/0:0);MG(0:0/18:3(9Z,12Z,15Z)/0:0);MG(0:0/18:3(6Z,9Z,12Z)/0:0);Montanol	17.4486920932211;17.4486920932211;17.4486920932211;17.4486920932211;17.3340025333769	MS1 mz matched	1.29785	0.376125	0.0380689	1.93522	up
	meta_288			Tetrabenazine;Nateglinide;Tetrabezine;Protoemetine;teglinide	-3.44799219712472;-3.44799219712472;-3.4678534712365;-3.4678534712365;-3.4678534712365	MS1 mz matched	1.95132	0.964448	0.0318046	2.10921	up
	meta_295	Sucrose	0.9758			MS2 forward	0.588589	-0.764668	0.0831601	1.81043	down
	meta_297			Metofluthrin	-6.80795	MS1 mz matched	0.759472	-0.396931	0.0935617	1.70576	down
	meta_306	Arg-Asp	0.8831			MS2 reverse	0.675072	-0.566887	0.0789247	1.88018	down
	meta_345			1-(3-Methylbutanoyl)-6-apiosylglucose;Gartanin;1,3,5,8-Tetrahydroxy-2,4-diprenylxanthone	4.02334228439932;18.8197970855453	MS1 mz matched	0.696635	-0.521524	0.0670415	1.79829	down
	meta_352	Aloin A	0.8508			MS2 reverse	1.4424	0.528472	0.0524375	1.82912	up
	meta_375			Tomatidine;Tomatidine	14.2243185243941;14.2958263610907	MS1 mz matched	2.77786	1.47397	0.0918595	1.71564	up
	meta_380			Pelargonidin 3-rhamnoside;	15.4457285278389;	MS1 mz matched	0.466638	-1.09963	0.0256148	2.09145	down
	meta_385			1-O-Sinapoylglucose;1-O-Sipoyl-beta-D-glucose;1-O-Sipoyl beta-D-glucoside;4-O-beta-D-Glucosyl-sipate	-3.35878909143854;-3.36681762962762;-3.36681762962762	MS1 mz matched	1.50965	0.594217	0.0711706	1.76172	up
	meta_387			Austalide K;3beta,21-Dihydroxy-preg-5,7,9(11)-trien-20-one diacetate	9.76626903495465;9.70343865598218	MS1 mz matched	1.74804	0.805735	0.0592825	1.86546	up
	meta_389			Fusarin C;Glenvastatin;HR 780	-22.48289854473;-11.5777348113922	MS1 mz matched	1.58061	0.660483	0.0975495	1.72922	up
	meta_397					Unmapped	1.32504	0.406038	0.0886982	1.6898	up
	meta_417			Narceinone;Doronine;4,8-Secosenecion-8,11,16-trione, 15,20-dihydro-12-(acetyloxy)-20-chloro-15-hydroxy-4-methyl-	24.8782033584849;-3.58410683714214	MS1 mz matched	0.749256	-0.416469	0.0703798	1.83645	down
	meta_449					Unmapped	1.98237	0.987224	0.00328134	2.42622	up
	meta_451			Portulacaxanthin II;Testosterone cypiote	6.14406989064113;8.00392531893202	MS1 mz matched	0.780167	-0.358145	0.0476088	1.91944	down
	meta_455			Deoxyadenosine triphosphate;Demethylalangiside;Demethylisoalangiside	18.5102617850244;23.6001491105482;23.6001491105482	MS1 mz matched	0.646977	-0.628214	0.0727243	1.89586	down
	meta_465			Citronellyl beta-sophoroside;6'-Oxogentamicin X2	-12.622615008514;16.4500020925852	MS1 mz matched	0.680228	-0.55591	0.0677844	1.77797	down
	meta_477			dTDP-4-oxo-2,3,6-trideoxy-D-glucose;dTDP-[(2R,6R)-tetrahydro-6-methyl-5-oxo-2H-pyran-2-yl] ester;dTDP-4-dehydro-2,3,6-trideoxy-alpha-D-hexopyranose	24.4624	MS1 mz matched	2.04294	1.03065	0.0910661	1.73922	up
	meta_480			Eriojaposide B;Eriojaposide B	-3.17496867426189;-3.24838147521086	MS1 mz matched	0.668684	-0.580603	0.0244379	2.12109	down
	meta_483					Unmapped	1.7529	0.809746	0.0708779	1.72847	up
	meta_487	Raffinose	0.9921			MS2 forward	0.449004	-1.1552	0.0313756	2.19351	down
	meta_498			alpha-Tocopherol succinate;	9.19160337049956;	MS1 mz matched	1.2153	0.281312	0.0721579	1.74269	up
	meta_513			alpha-D-Glucopyranosyl-(1-&gt;6)-alpha-D-glucopyranosyl-(1-&gt;2)-D-glucose;Galactotriose;beta-D-Fructofuranosyl alpha-D-glucopyranosyl-(1-&gt;4)-D-glucopyranoside;Neokestose;Maltotriose;beta-D-Galactopyranosyl-(1-&gt;2)-[beta-D-galactopyranosyl-(1-&gt;4)]-D-galactose;Panose;Umbelliferose;6-O-Glucosylmaltose;Nephritogenoside;Fagopyritol B2;Gentiotriose;Fagopyritol A2;Dextrin;Melezitose;3-beta-Gen…	-4.03634467562029;-4.03634467562029;-4.03634467562029;-4.03634467562029;-4.03634467562029;-4.03634467562029;-4.03634467562029;-4.03634467562029;-4.03634467562029;-4.03634467562029;-4.03634467562029;-4.03634467562029;-4.03634467562029;-4.03634467562029;-4.03634467562029;-4.03634467562029;-4.03634467562029;-4.03634467562029;-4.03634467562029;-4.03634467562029;-4.03634467562029;-4.03634467562029;-4.…	MS1 mz matched	0.479059	-1.06172	0.0942801	1.7636	down
	meta_515					Unmapped	1.45889	0.544872	0.0387582	1.95594	up
	meta_523			Quercetin 3-(6''-malonyl-glucoside);Echinenone;Hydroxychlorobactene	-1.60367717532217;7.48032175568852;7.48032175568852	MS1 mz matched	1.81339	0.858693	0.0904502	1.73938	up
	meta_525			Dalpanin	-8.79864	MS1 mz matched	1.7836	0.834792	0.0545621	1.82225	up
	meta_547					Unmapped	1.65385	0.725828	0.036421	2.02277	up
	meta_561					Unmapped	0.794966	-0.331035	0.0550868	1.81229	down
	meta_582					Unmapped	1.33234	0.413958	0.0864757	1.72074	up
	meta_594			Violaxanthin;Neoxanthin;Cycloviolaxanthin;Capsochrome;Cucurbitaxanthin B;Salmoxanthin;Capsorubin;beta-Carotenone;Cucurbitachrome 1;Heteroxanthin;Capsanthin 3,6-epoxide;Auroxanthin;Capsanthin 5,6-epoxide;Capsorubin;Neoxanthin;all-trans-Neoxanthin;Violaxanthin;all-trans-Violaxanthin;9'-cis-Neoxanthin;9-cis-Violaxanthin;4-Hydroxymyxol;(2S,2'S)-Oscillol;Nostoxanthin	5.9012235215604;5.9012235215604;5.9012235215604;5.9012235215604;5.9012235215604;5.9012235215604;5.9012235215604;5.9012235215604;5.9012235215604;5.9012235215604;5.9012235215604;5.9012235215604;5.9012235215604;5.83510251770516;5.83510251770516;5.83510251770516;5.83510251770516;5.83510251770516;5.83510251770516;5.83510251770516;5.83510251770516	MS1 mz matched	2.20488	1.1407	0.0781277	1.87351	up
	meta_617					Unmapped	1.28295	0.359463	0.0945905	1.82139	up
	meta_619					Unmapped	1.44144	0.527513	0.0815326	1.7629	up
	meta_632					Unmapped	1.39843	0.483804	0.0760524	1.844	up
	meta_640					Unmapped	0.78956	-0.340878	0.0343118	2.00271	down
	meta_675					Unmapped	0.553319	-0.853818	0.0275495	2.04938	down
	meta_682			Fasciculic acid C;	5.0662486370081;	MS1 mz matched	1.49885	0.583858	0.0997685	1.5876	up
	meta_687			(S)-Nerolidol 3-O-[a-L-rhamnopyranosyl-(1-&gt;4)-a-L-rhamnopyranosyl-(1-&gt;6)-b-D-glucopyranoside];(S)-Nerolidol 3-O-[a-L-Rhamnopyranosyl-(1-&gt;4)-a-L-rhamnopyranosyl-(1-&gt;2)-b-D-glucopyranoside];Gingerglycolipid A;	-5.92355919411017;-5.92355919411017;-5.92355919411017;	MS1 mz matched	1.26761	0.34211	0.080751	1.81475	up
	meta_696			19-Hydroxydeacetylnomilinic acid 17-beta-D-glucopyranoside;Secoisolariciresinol 9,9'-diglucoside;	-6.68154317728518;-6.68154317728518;	MS1 mz matched	1.64763	0.720392	0.00256439	2.44863	up
	meta_700			SM(d18:0/16:0);	-0.0707208517297372;	MS1 mz matched	1.35287	0.436023	0.0111601	2.20416	up
	meta_730	PC(16:0/16:0)/lecithin	0.9975			MS2 forward	1.30932	0.38882	0.0748632	1.6541	up
	meta_771					Unmapped	1.41257	0.498325	0.0454964	1.89952	up
	meta_787			Niddamycin	-16.6252	MS1 mz matched	1.5628	0.644137	0.0486949	1.8454	up
	meta_828			TG(18:0/o-18:0/18:3(6Z,9Z,12Z));TG(16:0/o-18:0/20:3(5Z,8Z,11Z));TG(18:0/18:3(6Z,9Z,12Z)/o-18:0);TG(18:0/18:3(9Z,12Z,15Z)/o-18:0);TG(16:0/20:3n6/o-18:0);TG(18:3(9Z,12Z,15Z)/18:0/o-18:0);TG(18:3(6Z,9Z,12Z)/18:0/o-18:0);TG(14:1(9Z)/o-18:0/22:2(13Z,16Z));TG(18:0/o-18:0/18:3(9Z,12Z,15Z));TG(16:0/o-18:0/20:3n6);TG(20:3(5Z,8Z,11Z)/16:0/o-18:0);TG(22:2(13Z,16Z)/14:1(9Z)/o-18:0);TG(20:3n6/16:0/o-18:0);TG(…	13.123322835502;13.123322835502;13.123322835502;13.123322835502;13.123322835502;13.123322835502;13.123322835502;13.123322835502;13.123322835502;13.123322835502;13.123322835502;13.123322835502;13.123322835502;13.123322835502;13.123322835502;	MS1 mz matched	1.9434	0.958586	0.0651144	1.91756	up
	meta_831			Glucoconvallatoxoloside;	24.2346211141232;	MS1 mz matched	2.43636	1.28473	0.0862965	1.65643	up
	meta_834			PGP(16:0/22:4(7Z,10Z,13Z,16Z));PGP(18:1(11Z)/20:3(5Z,8Z,11Z));PGP(18:1(11Z)/20:3(8Z,11Z,14Z));PGP(18:0/20:4(5Z,8Z,11Z,14Z));PGP(18:1(9Z)/20:3(8Z,11Z,14Z));PGP(18:1(9Z)/20:3(5Z,8Z,11Z));	14.2505342313513;14.2505342313513;14.2505342313513;14.2505342313513;14.2505342313513;14.2505342313513;	MS1 mz matched	1.21047	0.275565	0.0582996	1.81993	up
	meta_841					Unmapped	1.3943	0.479543	0.044347	1.90283	up
	meta_843			TG(18:3(9Z,12Z,15Z)/20:0/o-18:0);TG(16:1(9Z)/22:2(13Z,16Z)/o-18:0);TG(20:0/18:3(6Z,9Z,12Z)/o-18:0);TG(20:3n6/18:0/o-18:0);TG(18:0/20:3n6/o-18:0);TG(16:1(9Z)/o-18:0/22:2(13Z,16Z));TG(18:0/o-18:0/20:3(5Z,8Z,11Z));TG(18:0/o-18:0/20:3n6);TG(18:0/20:3(5Z,8Z,11Z)/o-18:0);TG(18:3(6Z,9Z,12Z)/20:0/o-18:0);TG(22:2(13Z,16Z)/16:1(9Z)/o-18:0);TG(20:0/o-18:0/18:3(9Z,12Z,15Z));TG(20:3(5Z,8Z,11Z)/18:0/o-18:0);TG…	-11.122380313458;-11.122380313458;-11.122380313458;-11.122380313458;-11.122380313458;-11.122380313458;-11.122380313458;-11.122380313458;-11.122380313458;-11.122380313458;-11.122380313458;-11.122380313458;-11.122380313458;-11.122380313458;-11.122380313458;	MS1 mz matched	2.21326	1.14617	0.040495	2.04775	up
	meta_888			TG(24:0/o-18:0/20:3n6);TG(24:0/o-18:0/20:3(5Z,8Z,11Z));TG(22:1(13Z)/o-18:0/22:2(13Z,16Z));TG(22:2(13Z,16Z)/22:1(13Z)/o-18:0);TG(20:3n6/24:0/o-18:0);TG(24:0/20:3(5Z,8Z,11Z)/o-18:0);TG(24:0/20:3n6/o-18:0);TG(20:3(5Z,8Z,11Z)/24:0/o-18:0);TG(22:1(13Z)/22:2(13Z,16Z)/o-18:0);	18.0956613923225;18.0956613923225;18.0956613923225;18.0956613923225;18.0956613923225;18.0956613923225;18.0956613923225;18.0956613923225;18.0956613923225;	MS1 mz matched	1.14642	0.19713	0.0912248	1.60197	up
	meta_917			Dehydrotomatine;	2.832685129018;	MS1 mz matched	1.88959	0.918073	0.0184038	2.11814	up
	meta_923			Graecunin E;Melongoside K;	13.0153965402899;13.0153965402899;	MS1 mz matched	1.70767	0.772031	0.0724436	1.82422	up
	meta_965					Unmapped	1.55506	0.636972	0.0523099	1.85807	up
