# Supplementary material for: Transcriptomic and metabolomic analyses reveal that melatonin promotes melon root development under copper stress by inhibiting jasmonic acid biosynthesis
Source: Hortic Res. 2020 Jun 1;7:79. doi: 10.1038/s41438-020-0293-5 (PMC7261800; doi:10.1038/s41438-020-0293-5)
Supplement: Supplementary file 4 — Table S4 [file 41438_2020_293_MOESM4_ESM.xlsx]

## Sheet: CK1 vs CK2
KEGG enrich of differential metabolites between CK1 and CK2.
#Pathway	ko_ID	Metabolite_id	KEGG_Orthology
Monobactam biosynthesis	ko00261	meta_68	C00062
Biosynthesis of amino acids	ko01230	meta_68;meta_246;meta_38;meta_76;meta_4;meta_155;meta_53;meta_52	C00062+C00117+C00135+C00322+C00148+C01100+C00166+C00437
Glyoxylate and dicarboxylate metabolism	ko00630	meta_17;meta_343	C00149+C01182
Tyrosine metabolism	ko00350	meta_6;meta_194;meta_54	C01384+C05584+C00811
Phosphatidylinositol signaling system	ko04070	meta_73;meta_889	C00137+C00416
Inositol phosphate metabolism	ko00562	meta_690;meta_73	C00092+C00137
Citrate cycle (TCA cycle)	ko00020	meta_17	C00149
Sesquiterpenoid and triterpenoid biosynthesis	ko00909	meta_534	C00448
D-Arginine and D-ornithine metabolism	ko00472	meta_68	C00062
Ubiquinone and other terpenoid-quinone biosynthesis	ko00130	meta_54	C00811
Pyrimidine metabolism	ko00240	meta_325;meta_169;meta_233	C00055+C00299+C00214
Glutathione metabolism	ko00480	meta_811	C00127
ABC transporters	ko02010	meta_73;meta_161;meta_68;meta_38;meta_4;meta_8	C00137+C00159+C00062+C00135+C00148+C00114
Carotenoid biosynthesis	ko00906	meta_534	C00448
Isoquinoline alkaloid biosynthesis	ko00950	meta_54	C00811
Arginine and proline metabolism	ko00330	meta_68;meta_4	C00062+C00148
Aminoacyl-tRNA biosynthesis	ko00970	meta_38;meta_68;meta_4	C00135+C00062+C00148
Histidine metabolism	ko00340	meta_155;meta_38	C01100+C00135
Carbon fixation in photosynthetic organisms	ko00710	meta_343;meta_17;meta_246	C01182+C00149+C00117
Thiamine metabolism	ko00730	meta_220	C11437
beta-Alanine metabolism	ko00410	meta_38	C00135
2-Oxocarboxylic acid metabolism	ko01210	meta_53;meta_76;meta_52	C00166+C00322+C00437
Phenylalanine metabolism	ko00360	meta_54;meta_53;meta_110	C00811+C02763+C03519
Ascorbate and aldarate metabolism	ko00053	meta_21;meta_115;meta_73	C01620+C00818+C00137
Metabolic pathways	ko01100	meta_233;meta_889;meta_154;meta_25;meta_53;meta_73;meta_194;meta_235;meta_220;meta_246;meta_161;meta_325;meta_76;meta_155;meta_115;meta_234;meta_37;meta_4;meta_68;meta_54;meta_690;meta_534;meta_17;meta_343;meta_48;meta_38;meta_169;meta_201;meta_156;meta_122;meta_52;meta_730;meta_602;meta_8;meta_2;meta_28	C00214+C00416+C00204+C02814+C00166+C00137+C05584+C00387+C11437+C00117+C00159+C00055+C00322+C01100+C00818+C01595+C00474+C00148+C00062+C00811+C00092+C00448+C00149+C01182+C00198+C00135+C00299+C06427+C00249+C00463+C00437+C00157+C00043+C00114+C01089+C00153
Steroid biosynthesis	ko00100	meta_534	C00448
Starch and sucrose metabolism	ko00500	meta_690	C00092
Butanoate metabolism	ko00650	meta_6;meta_2	C01384+C01089
Carbapenem biosynthesis	ko00332	meta_4	C00148
Cyanoamino acid metabolism	ko00460	meta_608;meta_197	C08325+C00844
Lysine degradation	ko00310	meta_83;meta_76;meta_73	C02727+C00322
Tropane, piperidine and pyridine alkaloid biosynthesis	ko00960	meta_53	C00166
Fructose and mannose metabolism	ko00051	meta_161	C00159
Biosynthesis of secondary metabolites	ko01110	meta_343;meta_155;meta_48;meta_38;meta_135;meta_17;meta_534;meta_220;meta_246;meta_53;meta_54;meta_4;meta_68;meta_608;meta_889;meta_730;meta_122;meta_52;meta_201;meta_197;meta_196	C01182+C01100+C00198+C00135+C16308+C00149+C00448+C11437+C00117+C00166+C00811+C00148+C00062+C08325+C00416+C00157+C00463+C00437+C06427+C00844+C16300
Propanoate metabolism	ko00640	meta_33	C05235
Flavonoid biosynthesis	ko00941	meta_486	C16417
Amino sugar and nucleotide sugar metabolism	ko00520	meta_161;meta_602	C00159+C00043
Folate biosynthesis	ko00790	meta_606	C00835
Phenylpropanoid biosynthesis	ko00940	meta_54	C00811
Carbon metabolism	ko01200	meta_246;meta_17;meta_343;meta_48;meta_154	C00117+C00149+C01182+C00198+C00204
Purine metabolism	ko00230	meta_246;meta_235	C00117+C00387
Phenylalanine, tyrosine and tryptophan biosynthesis	ko00400	meta_53;meta_122	C00166+C00463
Pyruvate metabolism	ko00620	meta_17	C00149
Terpenoid backbone biosynthesis	ko00900	meta_220;meta_534	C11437+C00448
Arginine biosynthesis	ko00220	meta_68;meta_52	C00062;C00437
Galactose metabolism	ko00052	meta_161;meta_73	C00159+C00137
Pentose phosphate pathway	ko00030	meta_48;meta_154;meta_91;meta_246;meta_506	C00198+C00204+C01801+C00117+C00673
Riboflavin metabolism	ko00740	meta_37	C00474
Tryptophan metabolism	ko00380	meta_76;meta_122	C00322+C00463
Pentose and glucuronate interconversions	ko00040	meta_37;meta_154	C00474+C00204
Glycerolipid metabolism	ko00561	meta_889	C00416
Lysine biosynthesis	ko00300	meta_76	C00322
Cutin, suberine and wax biosynthesis	ko00073	meta_156	C00249
Glycine, serine and threonine metabolism	ko00260	meta_8	C00114
Fatty acid elongation	ko00062	meta_156	C00249
Fatty acid biosynthesis	ko00061	meta_156;meta_205	C00249+C01530
Fatty acid degradation	ko00071	meta_156	C00249
alpha-Linolenic acid metabolism	ko00592	meta_196;meta_730;meta_201;meta_135	C16300+C00157+C06427+C16308
Fatty acid metabolism	ko01212	meta_156	C00249
Vancomycin resistance	ko01502	meta_602	C00043
Benzoxazinoid biosynthesis	ko00402	meta_122	C00463
Biosynthesis of unsaturated fatty acids	ko01040	meta_205;meta_156;meta_201;meta_234	C01530+C00249+C06427+C01595
Glycerophospholipid metabolism	ko00564	meta_730;meta_8;meta_889	C00157+C00114+C00416
Arachidonic acid metabolism	ko00590	meta_730	C00157
Nicotinate and nicotinamide metabolism	ko00760	meta_28;meta_6	C00153+C01384
Synthesis and degradation of ketone bodies	ko00072	meta_2	C01089
Linoleic acid metabolism	ko00591	meta_730;meta_234	C00157+C01595

## Sheet: CK2 vs MT3
KEGG enrich of differential metabolites between CK2 and MT3.
#Pathway	ko_ID	Metabolite_id	KEGG_Orthology
Carotenoid biosynthesis	ko00906	meta_534	C00448
Terpenoid backbone biosynthesis	ko00900	meta_534	C00448
beta-Alanine metabolism	ko00410	meta_38	C00135
Glycerolipid metabolism	ko00561	meta_889	C00416
Histidine metabolism	ko00340	meta_38	C00135
Biosynthesis of amino acids	ko01230	meta_102;meta_38;meta_28;meta_32	C01118+C00135+C00064
Biosynthesis of unsaturated fatty acids	ko01040	meta_234	C01595
ABC transporters	ko02010	meta_291;meta_28;meta_38;meta_161;meta_32;meta_295;meta_487	C00051+C00064+C00135+C00159+C00089+C00492
Sulfur metabolism	ko00920	meta_102	C01118
Phosphatidylinositol signaling system	ko04070	meta_889	C00416
Cyanoamino acid metabolism	ko00460	meta_608	C08325
Aminoacyl-tRNA biosynthesis	ko00970	meta_38;meta_28;meta_32	C00135+C00064
Pentose phosphate pathway	ko00030	meta_91	C01801
Cysteine and methionine metabolism	ko00270	meta_291;meta_102	C00051+C01118
Glutathione metabolism	ko00480	meta_291	C00051
Biosynthesis of secondary metabolites	ko01110	meta_102;meta_608;meta_889;meta_534;meta_38;meta_730;meta_122;meta_29	C01118+C08325+C00416+C00448+C00135+C00157+C00463+C06182
Tyrosine metabolism	ko00350	meta_194	C05584
Folate biosynthesis	ko00790	meta_606	C00835
Amino sugar and nucleotide sugar metabolism	ko00520	meta_161	C00159
Flavonoid biosynthesis	ko00941	meta_486	C16417
Lysine degradation	ko00310	meta_83	C02727
Fructose and mannose metabolism	ko00051	meta_161	C00159
Sesquiterpenoid and triterpenoid biosynthesis	ko00909	meta_534	C00448
Linoleic acid metabolism	ko00591	meta_730;meta_234	C00157+C01595
Tryptophan metabolism	ko00380	meta_63;meta_122	C01717+C00463
Alanine, aspartate and glutamate metabolism	ko00250	meta_20;meta_32;meta_28	C00402+C00064
Purine metabolism	ko00230	meta_32;meta_28	C00064
alpha-Linolenic acid metabolism	ko00592	meta_730	C00157
Benzoxazinoid biosynthesis	ko00402	meta_122	C00463
Galactose metabolism	ko00052	meta_295;meta_487;meta_161	C00089+C00492+C00159
Cutin, suberine and wax biosynthesis	ko00073	meta_200	C18218
Fatty acid biosynthesis	ko00061	meta_86	C02679
Tropane, piperidine and pyridine alkaloid biosynthesis	ko00960	meta_29	C06182
Arachidonic acid metabolism	ko00590	meta_730	C00157
Starch and sucrose metabolism	ko00500	meta_295	C00089
Phenylalanine, tyrosine and tryptophan biosynthesis	ko00400	meta_122	C00463
Steroid biosynthesis	ko00100	meta_86;meta_534	C02530+C00448
Nitrogen metabolism	ko00910	meta_32;meta_28	C00064
Glycerophospholipid metabolism	ko00564	meta_730;meta_889	C00157;C00416
Pyrimidine metabolism	ko00240	meta_32;meta_10;meta_138;meta_28;meta_169;meta_325	C00064+C00380+C00475+C00299+C00055
Arginine biosynthesis	ko00220	meta_32;meta_28	C00064
D-Arginine and D-ornithine metabolism	ko00472	meta_51	C00515
Glyoxylate and dicarboxylate metabolism	ko00630	meta_32;meta_28	C00064
Metabolic pathways	ko01100	meta_10;meta_29;meta_200;meta_730;meta_51;meta_295;meta_86;meta_122;meta_32;meta_138;meta_63;meta_38;meta_234;meta_194;meta_534;meta_291;meta_161;meta_169;meta_102;meta_28;meta_577;meta_325;meta_889	C00380+C06182+C18218+C00157+C00515+C00089+C02679+C00463+C00819+C00475+C01717+C00135+C01595+C05584+C00448+C00051+C00159+C00299+C01118+C00762+C00055+C00416
