# Supplementary material for: Transcriptomic and metabolomic analyses reveal that melatonin promotes melon root development under copper stress by inhibiting jasmonic acid biosynthesis
Source: Hortic Res. 2020 Jun 1;7:79. doi: 10.1038/s41438-020-0293-5 (PMC7261800; doi:10.1038/s41438-020-0293-5)
Supplement: Supplementary file 5 — Table S5 [file 41438_2020_293_MOESM5_ESM.xlsx]

## Sheet: CK1 vs CK2
Differential transcription factors of CK1 vs CK2.
Gene_name	Family	Type	Regulated
MELO3C000076	LOB	TF	down
MELO3C001962	MYB-related	TF	up
MELO3C002144	RLK-Pelle_LRR-III	PK	up
MELO3C002198	RLK-Pelle_RLCK-VIIa-2	PK	down
MELO3C002644	bHLH	TF	down
MELO3C002741	Others	TR	up
MELO3C002875	WRKY	TF	up
MELO3C003002	AP2/ERF-RAV	TF	up
MELO3C003469	RLK-Pelle_Singleton	PK	down
MELO3C003486	RLK-Pelle_LRR-XI-1	PK	down
MELO3C003686	bZIP	TF	up
MELO3C003743	RLK-Pelle_LRR-XI-1	PK	down
MELO3C004050	C2C2-CO-like	TF	up
MELO3C004439	DBP	TF	up
MELO3C004535	GARP-G2-like	TF	down
MELO3C004556	HSF	TF	up
MELO3C004610	C3H	TF	down
MELO3C005170	RLK-Pelle_LRR-II	PK	down
MELO3C005424	ULK_Fused	PK	up
MELO3C005629	AP2/ERF-ERF	TF	up
MELO3C006696	C2C2-GATA	TF	up
MELO3C006860	MADS-M-type	TF	up
MELO3C006887	HB-HD-ZIP	TF	up
MELO3C007470	WRKY	TF	up
MELO3C007500	HB-BELL	TF	down
MELO3C007624	GNAT	TR	down
MELO3C007666	HB-HD-ZIP	TF	down
MELO3C007711	RLK-Pelle_RLCK-IXb	PK	down
MELO3C008207	RLK-Pelle_LRR-VI-1	PK	down
MELO3C008534	NAC	TF	up
MELO3C009097	WRKY	TF	up
MELO3C009551	NF-YA	TF	down
MELO3C010223	WRKY	TF	down
MELO3C010501	NAC	TF	up
MELO3C010811	bHLH	TF	up
MELO3C011228	GNAT	TR	up
MELO3C011250	bZIP	TF	up
MELO3C011295	WRKY	TF	up
MELO3C011759	MYB	TF	down
MELO3C011906	RLK-Pelle_LRR-I-1	PK	down
MELO3C012478	Trihelix	TF	down
MELO3C012573	NAC	TF	up
MELO3C012590	GARP-G2-like	TF	down
MELO3C012624	LOB	TF	down
MELO3C012951	AUX/IAA	TR	up
MELO3C013021	RLK-Pelle_LRR-I-1	PK	up
MELO3C013677	MYB	TF	down
MELO3C013679	C2H2	TF	up
MELO3C014505	NAC	TF	up
MELO3C015377	bZIP	TF	down
MELO3C016042	NF-YB	TF	down
MELO3C016172	AGC_RSK-2	PK	up
MELO3C016246	RLK-Pelle_RLCK-VIIa-2	PK	down
MELO3C016852	C3H	TF	down
MELO3C016976	C2H2	TF	down
MELO3C017070	RLK-Pelle_WAK	PK	up
MELO3C017662	RLK-Pelle_LRR-XI-1	PK	down
MELO3C017912	WRKY	TF	down
MELO3C018168	RLK-Pelle_DLSV	PK	up
MELO3C018211	RLK-Pelle_CrRLK1L-1	PK	up
MELO3C019231	Others	TR	up
MELO3C019621	GARP-G2-like	TF	down
MELO3C019995	LOB	TF	up
MELO3C020701	MYB	TF	down
MELO3C020907	GRAS	TF	down
MELO3C022062	bZIP	TF	down
MELO3C022117	NAC	TF	up
MELO3C022179	AP2/ERF-ERF	TF	up
MELO3C022205	MADS-M-type	TF	down
MELO3C022445	DBB	TF	up
MELO3C022532	HB-HD-ZIP	TF	up
MELO3C022846	bHLH	TF	up
MELO3C023046	AUX/IAA	TR	down
MELO3C023204	MYB	TF	up
MELO3C023341	DBB	TF	up
MELO3C023853	C2C2-Dof	TF	down
MELO3C025914	RLK-Pelle_RLCK-VIIa-2	PK	down
MELO3C025987	GRAS	TF	down
MELO3C026266	MYB	TF	up
MELO3C026741	CAMK_CAMKL-CHK1	PK	down
MELO3C026762	AUX/IAA	TR	up
MELO3C027061	PLATZ	TF	down

## Sheet: CK2 vs MT3
Differential transcription factors of CK2 vs MT3.
Gene_name	Family	Type	Regulated
MELO3C005629	AP2/ERF-ERF	TF	down
MELO3C007666	HB-HD-ZIP	TF	up
MELO3C010996	BBR-BPC	TF	down
MELO3C020907	GRAS	TF	up
MELO3C022532	HB-HD-ZIP	TF	down
