# Supplementary material for: Transcriptomic and metabolomic analyses reveal that melatonin promotes melon root development under copper stress by inhibiting jasmonic acid biosynthesis
Source: Hortic Res. 2020 Jun 1;7:79. doi: 10.1038/s41438-020-0293-5 (PMC7261800; doi:10.1038/s41438-020-0293-5)
Supplement: Supplementary file 6 — Table S6 [file 41438_2020_293_MOESM6_ESM.xlsx]

## Sheet: CK1 vs CK2 
KEGG enrich of differential genes and metabolites between CK1 and CK2.
#Pathway	ko_ID	Gene_id	KEGG_Orthology	Metabolite_id	Compound
Biosynthesis of amino acids	ko01230	MELO3C007744;MELO3C008136;MELO3C017268;MELO3C020429;MELO3C024471;MELO3C025791;MELO3C025916;MELO3C027288	K01626+K10206+K01689+K00600+K00789+K00058+K01803+K01754	meta_68;meta_246;meta_38;meta_76;meta_4;meta_155;meta_53;meta_52	C00062+C00117+C00135+C00322+C00148+C01100+C00166+C00437
Terpenoid backbone biosynthesis	ko00900	MELO3C004278;MELO3C014017;MELO3C024190;MELO3C024982	K00869+K01641+K00626+K00787	meta_220;meta_534	C11437+C00448
Ascorbate and aldarate metabolism	ko00053	MELO3C004609;MELO3C015430	K00469+K00469	meta_21;meta_115;meta_73	C01620+C00818+C00137
Inositol phosphate metabolism	ko00562	MELO3C004609;MELO3C015430;MELO3C017581;MELO3C017795;MELO3C025916	K00469+K00469+K01858+K00915+K01803	meta_690;meta_73	C00092+C00137
Amino sugar and nucleotide sugar metabolism	ko00520	MELO3C002047;MELO3C005621;MELO3C005858;MELO3C005859;MELO3C006198;MELO3C006965;MELO3C008557;MELO3C011416;MELO3C016378;MELO3C017955;MELO3C021077;MELO3C026482	K13379+K12451+K01183+K01183+K08679+K01183+K00820+K13379+K01711+K08678+K13648+K17497	meta_161;meta_602	C00159+C00043
Phosphatidylinositol signaling system	ko04070	MELO3C017795;MELO3C021971	K00915+K13024	meta_73;meta_889	C00137+C00416
Phenylalanine metabolism	ko00360	MELO3C014224;MELO3C014227;MELO3C014229;MELO3C017809;MELO3C017810;MELO3C017811	K10775+K10775+K10775+K10775+K10775+K10775	meta_54;meta_53;meta_110	C00811+C02763+C03519
Purine metabolism	ko00230	MELO3C007997	K03012	meta_246;meta_235	C00117+C00387
Glutathione metabolism	ko00480	MELO3C003188;MELO3C003192;MELO3C006220;MELO3C016031;MELO3C017103	K00799+K00799+K00799+K00799+K00797	meta_811	C00127
Glycerolipid metabolism	ko00561	MELO3C009182	K13508	meta_889	C00416
Phenylpropanoid biosynthesis	ko00940	MELO3C002391;MELO3C002474;MELO3C003735;MELO3C005456;MELO3C007702;MELO3C007868;MELO3C008186;MELO3C009789;MELO3C011899;MELO3C011900;MELO3C012183;MELO3C014224;MELO3C014227;MELO3C014229;MELO3C014651;MELO3C014653;MELO3C015219;MELO3C015222;MELO3C017809;MELO3C017810;MELO3C017811;MELO3C018719;MELO3C019612;MELO3C021373;MELO3C021914;MELO3C022435;MELO3C023613;MELO3C026609	K00430+K05350+K00083+K00430+K00083+K00430+K00430+K01188+K13065+K13065+K00430+K10775+K10775+K10775+K00430+K00430+K01188+K01188+K10775+K10775+K10775+K00430+K00430+K00430+K00430+K00430+K00430+K05349	meta_54	C00811
Pyrimidine metabolism	ko00240	MELO3C006256;MELO3C007997	K13800+K03012	meta_325;meta_169;meta_233	C00055+C00299+C00214
Arginine and proline metabolism	ko00330	MELO3C004110;MELO3C017103	K01611+K00797	meta_68;meta_4	C00062+C00148
Steroid biosynthesis	ko00100	MELO3C023346	K00801	meta_534	C00448
Glyoxylate and dicarboxylate metabolism	ko00630	MELO3C006734;MELO3C007621;MELO3C016095;MELO3C020429;MELO3C022998;MELO3C024190	K00382+K01455+K00026+K00600+K00025+K00626	meta_17;meta_343	C00149+C01182
Carbon metabolism	ko01200	MELO3C006734;MELO3C007621;MELO3C016095;MELO3C017268;MELO3C017628;MELO3C017938;MELO3C018724;MELO3C020408;MELO3C020429;MELO3C022998;MELO3C024190;MELO3C025791;MELO3C025916;MELO3C027288	K00382+K01455+K00026+K01689+K00261+K01679+K01595+K00297+K00600+K00025+K00626+K00058+K01803+K01754	meta_246;meta_17;meta_343;meta_48;meta_154	C00117+C00149+C01182+C00198+C00204
Cyanoamino acid metabolism	ko00460	MELO3C002474;MELO3C004069;MELO3C007621;MELO3C009789;MELO3C015219;MELO3C015222;MELO3C020429;MELO3C026609	K05350+K08248+K01455+K01188+K01188+K01188+K00600+K05349	meta_608;meta_197	C08325+C00844
Carotenoid biosynthesis	ko00906	MELO3C014719	K09842	meta_534	C00448
Lysine biosynthesis	ko00300	MELO3C008136	K10206	meta_76	C00322
Propanoate metabolism	ko00640	MELO3C006734;MELO3C024190	K00382+K00626	meta_33	C05235
Arginine biosynthesis	ko00220	MELO3C017628	K00261	meta_68;meta_52	C00062+C00437
Tryptophan metabolism	ko00380	MELO3C024190	K00626	meta_76;meta_122	C00322+C00463
Carbon fixation in photosynthetic organisms	ko00710	MELO3C016095;MELO3C018724;MELO3C022998;MELO3C025916	K00026+K01595+K00025+K01803	meta_343;meta_17;meta_246	C01182+C00149+C00117
Linoleic acid metabolism	ko00591	Cucumis_melo_newGene_1656;MELO3C000232;MELO3C000268;MELO3C001058;MELO3C004245;MELO3C014629;MELO3C014632	K00454+K15718+K15718+K15718+K15718+K00454+K00454	meta_234;meta_730	C01595+C00157
Pyruvate metabolism	ko00620	MELO3C006734;MELO3C016095;MELO3C017938;MELO3C018724;MELO3C022998;MELO3C024190	K00382+K00026+K01679+K01595+K00025+K00626	meta_17	C00149
Sesquiterpenoid and triterpenoid biosynthesis	ko00909	MELO3C023346	K00801	meta_534	C00448
Starch and sucrose metabolism	ko00500	MELO3C002474;MELO3C002694;MELO3C002815;MELO3C005459;MELO3C006198;MELO3C006208;MELO3C006812;MELO3C009789;MELO3C010953;MELO3C015219;MELO3C015222;MELO3C015962;MELO3C017955;MELO3C020953;MELO3C021077;MELO3C024383;MELO3C026609	K05350+K16055+K01051+K01051+K08679+K01051+K01087+K01188+K01051+K01188+K01188+K01051+K08678+K01051+K13648+K01193+K05349	meta_690	C00092
Butanoate metabolism	ko00650	MELO3C014017;MELO3C024190	K01641+K00626	meta_6;meta_2	C01384+C01089
Fructose and mannose metabolism	ko00051	MELO3C016378;MELO3C025916;MELO3C026482	K01711+K01803+K17497	meta_161	C00159
Pentose and glucuronate interconversions	ko00040	MELO3C002815;MELO3C005459;MELO3C006208;MELO3C007411;MELO3C010953;MELO3C015962;MELO3C020953;MELO3C023087	K01051+K01051+K01051+K01728+K01051+K01051+K01051+K01728	meta_37;meta_154	C00474+C00204
Riboflavin metabolism	ko00740	MELO3C000760;MELO3C011439	K00793+K00794	meta_37	C00474
Flavonoid biosynthesis	ko00941	Cucumis_melo_newGene_5334;MELO3C011899;MELO3C011900;MELO3C014767;MELO3C025484	K00475+K13065+K13065+K00660+K01859	meta_486	C16417
Citrate cycle (TCA cycle)	ko00020	MELO3C006734;MELO3C010675;MELO3C011482;MELO3C016095;MELO3C017938;MELO3C022998	K00382+K01648+K01648+K00026+K01679+K00025	meta_17	C00149
beta-Alanine metabolism	ko00410	MELO3C017103	K00797	meta_38	C00135
Phenylalanine, tyrosine and tryptophan biosynthesis	ko00400	MELO3C007744	K01626	meta_53;meta_122	C00166+C00463
Galactose metabolism	ko00052	MELO3C024383	K01193	meta_161;meta_73	C00159+C00137
Lysine degradation	ko00310	MELO3C024190	K00626	meta_83;meta_76;meta_73	C02727+C00322+C02727
ABC transporters	ko02010	MELO3C003428	K05658	meta_73;meta_161;meta_68;meta_38;meta_4;meta_8	C00137+C00159+C00062+C00135+C00148+C00114
alpha-Linolenic acid metabolism	ko00592	Cucumis_melo_newGene_1656;MELO3C014629;MELO3C014632	K00454+K00454+K00454	meta_196;meta_730;meta_201;meta_135	C16300+C00157+C06427+C16308
Synthesis and degradation of ketone bodies	ko00072	MELO3C014017;MELO3C024190	K01641+K00626	meta_2	C01089
Biosynthesis of unsaturated fatty acids	ko01040	MELO3C016419	K10703	meta_205;meta_156;meta_201;meta_234	C01530+C00249+C06427+C01595
Fatty acid degradation	ko00071	MELO3C024190	K00626	meta_156	C00249
Cutin, suberine and wax biosynthesis	ko00073	MELO3C021431	K13356	meta_156	C00249
Glycerophospholipid metabolism	ko00564	MELO3C009182;MELO3C023415	K13508+K01115	meta_730;meta_8;meta_889	C00157+C00114+C00416
Fatty acid metabolism	ko01212	MELO3C016419;MELO3C024190	K10703+K00626	meta_156	C00249
Glycine, serine and threonine metabolism	ko00260	MELO3C006734;MELO3C020429;MELO3C025791;MELO3C027288	K00382+K00600+K00058+K01754	meta_8	C00114
Fatty acid elongation	ko00062	MELO3C016419;MELO3C026623	K10703+K15397	meta_156	C00249

## Sheet: CK2 vs MT3
KEGG enrich of differential genes and metabolites between CK2 and MT3.
#Pathway	ko_ID	Gene_id	KEGG_Orthology	Metabolite_id	Compound
Linoleic acid metabolism	ko00591	MELO3C000232;MELO3C000268;MELO3C001058;MELO3C004245	K15718+K15718+K15718+K15718	meta_234;meta_730	C01595+C00157
