# Supplementary material for: Transcriptomic and metabolomic analyses reveal that melatonin promotes melon root development under copper stress by inhibiting jasmonic acid biosynthesis
Source: Hortic Res. 2020 Jun 1;7:79. doi: 10.1038/s41438-020-0293-5 (PMC7261800; doi:10.1038/s41438-020-0293-5)
Supplement: Supplementary file 7 — Table S7 [file 41438_2020_293_MOESM7_ESM.xlsx]

## Sheet: Sheet1
Sequences of primers used in Q-PCR.
Gene-id	FORWARD PRIMER1 (5'-3')	REVERSE PRIMER1 (5'-3')
actin	TTACGGAAACATCGTCCTCAG	GAATAGACCCTCCAATCCAAAC
MELO3C004245	CTAGCATTGAATGGACTTCAGACA	CCTCGGTACTTGATGGAAGAAG
MELO3C000268	CGATGGTCTTCTTGAACGAACT	GCATCCTCAACCGCTACAC
MELO3C022433	TTCCTCTTCCTCTTGCTTATCCT	AATGGCTTAGTTGCTCTGTTTCA
MELO3C021923	CCTTGTTGTTCGTTCTTCTTCCA	GCTCGTTCTCAGACTTCTCAATG
MELO3C013952	TTCTCAACCTCCTCTTCTTCACT	TGTCCTTTGGGCACTTTGG
MELO3C018849	GCAGTGAAGACAGTTATGGATGAA	GGAGTGGAGGCTATGGATGA
MELO3C017183	TTCCAACCGAATTACTCCACTT	GAGGCGTGTAAGGTAAGATGAC
MELO3C003817	ATTGCTGCTTCTTCTCACTAACA	TATTCCTCCGATGACTCACTTCT
MELO3C018700	CCACCAGCATTGAAGACTACC	CCAAGGCATTAAGGCATCATACA
MELO3C005629	TTCGCTGACTCTGCTTGG	GATACGCCTCCTGCTGATTC
MELO3C010996	GGAATGGTGGATGGCAATCT	CAAGGCGGCTAAGCAGTT
MELO3C020907	TATCGCTATCGTCAACAAGAACAC	CAATGCTGCTGCCAAGGT
